# Supplementary material for: Temperature regulates synaptic subcellular specificity mediated by inhibitory glutamate signaling
Source: PLoS Genet. 2021 Jan 11;17(1):e1009295. doi: 10.1371/journal.pgen.1009295 (PMC7822552; doi:10.1371/journal.pgen.1009295)
Supplement: S1 Excel — (XLSX) [file pgen.1009295.s011.xlsx]

## Sheet: S1 excel 
S1 excel : Worm strains
Genotype	Source	Strain
C. elegans: Wild-type Bristol N2	Caenorhabditis Genetics Center	N2
C. elegans: wyIs45 (Pttx-3::GFP::rab-3, Punc-122::RFP) X	[1]	TV392
C. elegans: cima-1(wy84) IV; wyIs45 (Pttx-3::GFP::rab-3, Punc-122::RFP) X	this manuscript	FDU937
C. elegans: shcEx1032(Pttx-3::GFP::syd-1; Pttx-3::mCherry::rab-3; Punc-122::RFP)	this manuscript	FDU2133
C. elegans: shcEx1033(Pttx-3::GFP::syd-1; Pttx-3::mCherry::rab-3; Punc-122::RFP)	this manuscript	FDU2134
C. elegans: shcEx1034(Pttx-3::GFP::syd-1; Pttx-3::mCherry::rab-3; Punc-122::RFP)	this manuscript	FDU2135
C. elegans: cima-1(wy84) IV; shcEx259(Pttx-3::GFP::syd-1; Pttx-3::mCherry::rab-3; Punc-122::RFP)	this manuscript	FDU498
C. elegans: cima-1(wy84) IV; shcEx260(Pttx-3::GFP::syd-1; Pttx-3::mCherry::rab-3; Punc-122::RFP)	this manuscript	FDU499
C. elegans: cima-1(wy84) IV; shcEx1032(Pttx-3::GFP::syd-1; Pttx-3::mCherry::rab-3; Punc-122::RFP)	this manuscript	FDU2438
C. elegans: cima-1(wy84) IV; eat-4(ky5) III; shcEx1038(Pttx-3::GFP::syd-1; Pttx-3::mCherry::rab-3; Punc-122::RFP)	this manuscript	FDU2139
C. elegans: cima-1(wy84) IV; eat-4(ky5) III; shcEx1039(Pttx-3::GFP::syd-1; Pttx-3:::mCherry::rab-3; Punc-122::RFP)	this manuscript	FDU2140
C. elegans: cima-1(wy84) IV; eat-4(ky5) III; shcEx1040(Pttx-3::GFP::syd-1; Pttx-3::mCherry::rab-3; Punc-122::RFP)	this manuscript	FDU2141
C. elegans: unc-13(e1091) I	Caenorhabditis Genetics Center	CB1091
C. elegans: unc-13(e1091) I; wyIs45(Pttx-3::GFP::rab-3, Punc-122::RFP) X	this manuscript	FDU1509
C. elegans: cima-1(wy84) IV; unc-13(e1091) I; wyIs45(Pttx-3::GFP::rab-3, Punc-122::RFP) X	this manuscript	FDU1510
C. elegans: eat-4(ky5) III	Caenorhabditis Genetics Center	MT6308
C. elegans: eat-4(ky5) III; wyIs45(Pttx-3::GFP::rab-3, Punc-122::RFP) X	this manuscript	FDU235
C. elegans: cima-1(wy84) IV; eat-4(ky5) III; wyIs45(Pttx-3::GFP::rab-3, Punc-122::RFP) X	this manuscript	FDU236
C. elegans: eat-4(nj2) III	Caenorhabditis Genetics Center	IK600
C. elegans: eat-4(nj2) III; wyIs45(Pttx-3::GFP::rab-3, Punc-122::RFP) X	this manuscript	FDU2515
C. elegans: cima-1(wy84) IV; eat-4(nj2) III; wyIs45(Pttx-3::GFP::rab-3, Punc-122::RFP) X	this manuscript	FDU2517
C. elegans: eat-4(nj6) III	Caenorhabditis Genetics Center	IK602
C. elegans: eat-4(nj6) III; wyIs45(Pttx-3::GFP::rab-3, Punc-122::RFP) X	this manuscript	FDU2516
C. elegans: cima-1(wy84) IV; eat-4(nj6) III; wyIs45(Pttx-3::GFP::rab-3, Punc-122::RFP) X	this manuscript	FDU2518
C. elegans: unc-47(n2409) III	Caenorhabditis Genetics Center	MT6201
C. elegans: unc-47(n2409) III; wyIs45(Pttx-3::GFP::rab-3, Punc-122::RFP) X	this manuscript	FDU1554
C. elegans: cima-1(wy84) IV; unc-47(n2409) III; wyIs45(Pttx-3::GFP::rab-3, Punc-122::RFP) X	this manuscript	FDU1555
C. elegans: unc-17(cn355) IV	Caenorhabditis Genetics Center	RM523
C. elegans: unc-17(cn355) IV; wyIs45(Pttx-3::GFP::rab-3, Punc-122::RFP) X	this manuscript	FDU1554
C. elegans: cima-1(wy84) IV; unc-17(cn355) IV; wyIs45(Pttx-3::GFP::rab-3, Punc-122::RFP) X	this manuscript	FDU1555
C. elegans: cat-2(e1112) II	Caenorhabditis Genetics Center	CB1112
C. elegans: cat-2(e1112) II; wyIs45(Pttx-3::GFP::rab-3, Punc-122::RFP) X	this manuscript	FDU1569
C. elegans: cima-1(wy84) IV; cat-2(e1112) II; wyIs45(Pttx-3::GFP::rab-3, Punc-122::RFP) X	this manuscript	FDU1570
C. elegans: cima-1(wy84) IV; eat-4(ky5) III; wyIs45(Pttx-3::GFP::rab-3, Punc-122::RFP) X; shcEx385(Peat-4a::eat-4, Phlh-17::mCherry)	this manuscript	FDU973
C. elegans: cima-1(wy84) IV; eat-4(ky5) III; wyIs45(Pttx-3::GFP::rab-3, Punc-122::RFP) X; shcEx386(Peat-4a::eat-4, Phlh-17::mCherry)	this manuscript	FDU974
C. elegans: cima-1(wy84) IV; eat-4(ky5) III; wyIs45(Pttx-3::GFP::rab-3, Punc-122::RFP) X; shcEx387(Peat-4a::eat-4, Phlh-17::mCherry)	this manuscript	FDU975
C. elegans: cima-1(wy84) IV; eat-4(ky5) III; wyIs45(Pttx-3::GFP::rab-3, Punc-122::RFP) X; shcEx539(Prab-3::eat-4, Pttx-3::GFP::rab-3, Phlh-17::mCherry)	this manuscript	FDU1238
C. elegans: cima-1(wy84) IV; eat-4(ky5) III; wyIs45(Pttx-3::GFP::rab-3, Punc-122::RFP) X; shcEx540(Prab-3::eat-4, Pttx-3::GFP::rab-3, Phlh-17::mCherry)	this manuscript	FDU1239
C. elegans: cima-1(wy84) IV; eat-4(ky5) III; wyIs45(Pttx-3::GFP::rab-3, Punc-122::RFP) X; shcEx541(Prab-3::eat-4, Pttx-3::GFP::rab-3, Phlh-17::mCherry)	this manuscript	FDU1240
C. elegans: cima-1(wy84) IV; eat-4(ky5) III; wyIs45(Pttx-3::GFP::rab-3, Punc-122::RFP) X; shcEx864(Phlh-17::eat-4, Pttx-3::GFP::rab-3, Phlh-17::mCherry)	this manuscript	FDU1790
C. elegans: cima-1(wy84) IV; eat-4(ky5) III; wyIs45(Pttx-3::GFP::rab-3, Punc-122::RFP) X; shcEx865(Phlh-17::eat-4, Pttx-3::GFP::rab-3, Phlh-17::mCherry)	this manuscript	FDU1791
C. elegans: cima-1(wy84) IV; eat-4(ky5) III; wyIs45(Pttx-3::GFP::rab-3, Punc-122::RFP) X; shcEx866(Phlh-17::eat-4, Pttx-3::GFP::rab-3, Phlh-17::mCherry)	this manuscript	FDU1792
C. elegans: cima-1(wy84) IV; eat-4(ky5) III; wyIs45(Pttx-3::GFP::rab-3, Punc-122::RFP) X; shcEx472(Pdpy-7::eat-4, Pttx-3::mCherry::rab-3, Punc-122::GFP)	this manuscript	FDU1152
C. elegans: cima-1(wy84) IV; eat-4(ky5) III; wyIs45(Pttx-3::GFP::rab-3, Punc-122::RFP) X; shcEx477(Pdpy-7::eat-4, Pttx-3::mCherry::rab-3, Punc-122::GFP)	this manuscript	FDU1158
C. elegans: cima-1(wy84) IV; eat-4(ky5) III; wyIs45(Pttx-3::GFP::rab-3, Punc-122::RFP) X; shcEx478(Pdpy-7::eat-4, Pttx-3::mCherry::rab-3, Punc-122::GFP)	this manuscript	FDU1159
C. elegans: cima-1(wy84) IV; eat-4(ky5) III; wyIs45(Pttx-3::GFP::rab-3, Punc-122::RFP) X; shcEx474(Pmyo-3::eat-4, Pttx-3::mCherry::rab-3, Punc-122::GFP)	this manuscript	FDU1155
C. elegans: cima-1(wy84) IV; eat-4(ky5) III; wyIs45(Pttx-3::GFP::rab-3, Punc-122::RFP) X; shcEx475(Pmyo-3::eat-4, Pttx-3::mCherry::rab-3, Punc-122::GFP)	this manuscript	FDU1156
C. elegans: cima-1(wy84) IV; eat-4(ky5) III; wyIs45(Pttx-3::GFP::rab-3, Punc-122::RFP) X; shcEx476(Pmyo-3::eat-4, Pttx-3::mCherry::rab-3, Punc-122::GFP)	this manuscript	FDU1157
C. elegans: cima-1(wy84) IV; eat-4(ky5) III; wyIs45(Pttx-3::GFP::rab-3, Punc-122::RFP) X; shcEx523(Pges-1::eat-4, Pttx-3::GFP::rab-3, Phlh-17::mCherry)	this manuscript	FDU1209
C. elegans: cima-1(wy84) IV; eat-4(ky5) III; wyIs45(Pttx-3::GFP::rab-3, Punc-122::RFP) X; shcEx524(Pges-1::eat-4, Pttx-3::GFP::rab-3, Phlh-17::mCherry)	this manuscript	FDU1210
C. elegans: cima-1(wy84) IV; eat-4(ky5) III; wyIs45(Pttx-3::GFP::rab-3, Punc-122::RFP) X; shcEx464(Pttx-3::eat-4, Pttx-3::mCherry::rab-3, Punc-122::GFP)	this manuscript	FDU1126
C. elegans: cima-1(wy84) IV; eat-4(ky5) III; wyIs45(Pttx-3::GFP::rab-3, Punc-122::RFP) X; shcEx473(Pttx-3::eat-4, Pttx-3::mCherry::rab-3, Punc-122::GFP)	this manuscript	FDU1153
C. elegans: cima-1(wy84) IV; eat-4(ky5) III; wyIs45(Pttx-3::GFP::rab-3, Punc-122::RFP) X; shcEx867(Podr-4::eat-4, Pttx-3::GFP::rab-3, Phlh-17::mCherry)	this manuscript	FDU1799
C. elegans: cima-1(wy84) IV; eat-4(ky5) III; wyIs45(Pttx-3::GFP::rab-3, Punc-122::RFP) X; shcEx868(Podr-4::eat-4, Pttx-3::GFP::rab-3, Phlh-17::mCherry)	this manuscript	FDU1800
C. elegans: cima-1(wy84) IV; eat-4(ky5) III; wyIs45(Pttx-3::GFP::rab-3, Punc-122::RFP) X; shcEx1007(Podr-4::eat-4, Phlh-17::mCherry)	this manuscript	FDU2108
C. elegans: cima-1(wy84) IV; eat-4(ky5) III; wyIs45(Pttx-3::GFP::rab-3, Punc-122::RFP) X; shcEx526(Peat-4b::eat-4, Pttx-3::GFP::rab-3, Phlh-17::mCherry)	this manuscript	FDU1212
C. elegans: cima-1(wy84) IV; eat-4(ky5) III; wyIs45(Pttx-3::GFP::rab-3, Punc-122::RFP) X; shcEx527(Peat-4b::eat-4, Pttx-3::GFP::rab-3, Phlh-17::mCherry)	this manuscript	FDU1213
C. elegans: cima-1(wy84) IV; eat-4(ky5) III; wyIs45(Pttx-3::GFP::rab-3, Punc-122::RFP) X; shcEx528(Peat-4b::eat-4, Pttx-3::GFP::rab-3, Phlh-17::mCherry)	this manuscript	FDU1214
C. elegans: cima-1(wy84) IV; eat-4(ky5) III; wyIs45(Pttx-3::GFP::rab-3, Punc-122::RFP) X; shcEx529(Peat-4b::eat-4, Pttx-3::GFP::rab-3, Phlh-17::mCherry)	this manuscript	FDU1215
C. elegans: cima-1(wy84) IV; eat-4(ky5) III; wyIs45(Pttx-3::GFP::rab-3, Punc-122::RFP) X; shcEx1024(Pstr-2::eat-4, Punc-122::GFP)	this manuscript	FDU2125
C. elegans: cima-1(wy84) IV; eat-4(ky5) III; wyIs45(Pttx-3::GFP::rab-3, Punc-122::RFP) X; shcEx1025(Pstr-2::eat-4, Punc-122::GFP)	this manuscript	FDU2126
C. elegans: cima-1(wy84) IV; eat-4(ky5) III; wyIs45(Pttx-3::GFP::rab-3, Punc-122::RFP) X; shcEx1027(Pstr-2::eat-4, Punc-122::GFP)	this manuscript	FDU2128
C. elegans: cima-1(wy84) IV; eat-4(ky5) III; wyIs45(Pttx-3::GFP::rab-3, Punc-122::RFP) X; shcEx1015(Pgcy-5::eat-4, Phlh-17::mCherry)	this manuscript	FDU2116
C. elegans: cima-1(wy84) IV; eat-4(ky5) III; wyIs45(Pttx-3::GFP::rab-3, Punc-122::RFP) X; shcEx1016(Pgcy-5::eat-4, Phlh-17::mCherry)	this manuscript	FDU2117
C. elegans: cima-1(wy84) IV; eat-4(ky5) III; wyIs45(Pttx-3::GFP::rab-3, Punc-122::RFP) X; shcEx1017(Pgcy-5::eat-4, Phlh-17::mCherry)	this manuscript	FDU2118
C. elegans: cima-1(wy84) IV; eat-4(ky5) III; wyIs45(Pttx-3::GFP::rab-3, Punc-122::RFP) X; shcEx1018(Pgcy-8::eat-4, Phlh-17::mCherry)	this manuscript	FDU2119
C. elegans: cima-1(wy84) IV; eat-4(ky5) III; wyIs45(Pttx-3::GFP::rab-3, Punc-122::RFP) X; shcEx1019(Pgcy-8::eat-4, Phlh-17::mCherry)	this manuscript	FDU2120
C. elegans: cima-1(wy84) IV; eat-4(ky5) III; wyIs45(Pttx-3::GFP::rab-3, Punc-122::RFP) X; shcEx1020(Pgcy-8::eat-4, Phlh-17::mCherry)	this manuscript	FDU2121
C. elegans: cima-1(wy84) IV; eat-4(ky5) III; wyIs45(Pttx-3::GFP::rab-3, Punc-122::RFP) X; shcEx872(Pflp-8::eat-4, Pttx-3::GFP::rab-3, Phlh-17::mCherry)	this manuscript	FDU1804
C. elegans: cima-1(wy84) IV; eat-4(ky5) III; wyIs45(Pttx-3::GFP::rab-3, Punc-122::RFP) X; shcEx873(Pflp-8::eat-4, Pttx-3::GFP::rab-3, Phlh-17::mCherry)	this manuscript	FDU1805
C. elegans: cima-1(wy84) IV; eat-4(ky5) III; wyIs45(Pttx-3::GFP::rab-3, Punc-122::RFP) X; shcEx874(Pflp-8::eat-4, Pttx-3::GFP::rab-3, Phlh-17::mCherry)	this manuscript	FDU1806
C. elegans: cima-1(wy84) IV; eat-4(ky5) III; wyIs45(Pttx-3::GFP::rab-3, Punc-122::RFP) X; shcEx875(Pflp-8::eat-4, Pttx-3::GFP::rab-3, Phlh-17::mCherry)	this manuscript	FDU1807
C. elegans: cima-1(wy84) IV; eat-4(ky5) III; wyIs45(Pttx-3::GFP::rab-3, Punc-122::RFP) X; shcEx1012(Pglr-3::eat-4, Phlh-17::mCherry)	this manuscript	FDU2113
C. elegans: cima-1(wy84) IV; eat-4(ky5) III; wyIs45(Pttx-3::GFP::rab-3, Punc-122::RFP) X; shcEx1014(Pglr-3::eat-4, Phlh-17::mCherry)	this manuscript	FDU2115
C. elegans: cima-1(wy84) IV; eat-4(ky5) III; wyIs45(Pttx-3::GFP::rab-3, Punc-122::RFP) X; shcEx1010(Pnhr-79::eat-4, Phlh-17::mCherry)	this manuscript	FDU2111
C. elegans: cima-1(wy84) IV; eat-4(ky5) III; wyIs45(Pttx-3::GFP::rab-3, Punc-122::RFP) X; shcEx1011(Pnhr-79::eat-4, Phlh-17::mCherry)	this manuscript	FDU2112
C. elegans: cima-1(wy84) IV; eat-4(ky5) III; wyIs45(Pttx-3::GFP::rab-3, Punc-122::RFP) X; shcEx1445(Psra-6::eat-4, Phlh-17::mCherry)	this manuscript	FDU2762
C. elegans: cima-1(wy84) IV; eat-4(ky5) III; wyIs45(Pttx-3::GFP::rab-3, Punc-122::RFP) X; shcEx1446(Psra-6::eat-4, Phlh-17::mCherry)	this manuscript	FDU2763
C. elegans: cima-1(wy84) IV; eat-4(ky5) III; wyIs45(Pttx-3::GFP::rab-3, Punc-122::RFP) X; shcEx1169(Psra-9::sl2::eat-4, Phlh-17::mCherry)	this manuscript	FDU2278
C. elegans: cima-1(wy84) IV; eat-4(ky5) III; wyIs45(Pttx-3::GFP::rab-3, Punc-122::RFP) X; shcEx1170(Psra-9::sl2::eat-4, Phlh-17::mCherry)	this manuscript	FDU2279
C. elegans: cima-1(wy84) IV; eat-4(ky5) III; wyIs45(Pttx-3::GFP::rab-3, Punc-122::RFP) X; shcEx1028(Psrh-220::eat-4, Punc-122::GFP)	this manuscript	FDU2129
C. elegans: cima-1(wy84) IV; eat-4(ky5) III; wyIs45(Pttx-3::GFP::rab-3, Punc-122::RFP) X; shcEx1030(Psrh-220::eat-4, Punc-122::GFP)	this manuscript	FDU2131
C. elegans: cima-1(wy84) IV; eat-4(ky5) III; wyIs45(Pttx-3::GFP::rab-3, Punc-122::RFP) X; shcEx1031(Psrh-220::eat-4, Punc-122::GFP)	this manuscript	FDU2132
C. elegans: shcEx389(Peat-4a::eat-4::GFP, Phlh-17::mCherry)	this manuscript	FDU977
C. elegans: shcEx390(Peat-4a::eat-4::GFP, Phlh-17::mCherry)	this manuscript	FDU978
C. elegans: wyIs45(Pttx-3::GFP::rab-3, Punc-122::RFP) X; shcEx825(Peat-4a::eat-4, Phlh-17::mCherry)	this manuscript	FDU1707
C. elegans: wyIs45(Pttx-3::GFP::rab-3, Punc-122::RFP) X; shcEx1050(Peat-4a::eat-4, Phlh-17::mCherry)	this manuscript	FDU2154
C. elegans: wyIs45(Pttx-3::GFP::rab-3, Punc-122::RFP) X; shcEx1051(Peat-4a::eat-4, Phlh-17::mCherry)	this manuscript	FDU2155
C. elegans: wyIs45(Pttx-3::GFP::rab-3, Punc-122::RFP) X; shcEx1055(Podr-4::eat-4, Phlh-17::mCherry)	this manuscript	FDU2202
C. elegans: wyIs45(Pttx-3::GFP::rab-3, Punc-122::RFP) X; shcEx1056(Podr-4::eat-4, Phlh-17::mCherry)	this manuscript	FDU2203
C. elegans: wyIs45(Pttx-3::GFP::rab-3, Punc-122::RFP) X; shcEx1057(Podr-4::eat-4, Phlh-17::mCherry)	this manuscript	FDU2204
C. elegans: wyIs45(Pttx-3::GFP::rab-3, Punc-122::RFP) X; shcEx1058(Pnhr-79::eat-4, Phlh-17::mCherry)	this manuscript	FDU2205
C. elegans: wyIs45(Pttx-3::GFP::rab-3, Punc-122::RFP) X; shcEx1059(Pnhr-79::eat-4, Phlh-17::mCherry)	this manuscript	FDU2206
C. elegans: wyIs45(Pttx-3::GFP::rab-3, Punc-122::RFP) X; shcEx1060(Pnhr-79::eat-4, Phlh-17::mCherry)	this manuscript	FDU2207
C. elegans: wyIs45(Pttx-3::GFP::rab-3, Punc-122::RFP) X; shcEx1552(Psra-6::eat-4, Phlh-17::mCherry)	this manuscript	FDU2934
C. elegans: wyIs45(Pttx-3::GFP::rab-3, Punc-122::RFP) X; shcEx1553(Psra-6::eat-4, Phlh-17::mCherry)	this manuscript	FDU2935
C. elegans: wyIs45(Pttx-3::GFP::rab-3, Punc-122::RFP) X; shcEx1602(Psra-6::eat-4, Phlh-17::mCherry)	this manuscript	FDU3046
C. elegans: wyIs45(Pttx-3::GFP::rab-3, Punc-122::RFP) X; shcEx1603(Psra-6::eat-4, Phlh-17::mCherry)	this manuscript	FDU3047
C. elegans: wyIs45(Pttx-3::GFP::rab-3, Punc-122::RFP) X; nsIs168(Phlh-17::recCaspase-3, Punc-122::GFP) V; nsIs105(Phlh-17::GFP) I	this manuscript	FDU2768
C. elegans: cima-1(wy84) IV; wyIs45(Pttx-3::GFP::rab-3, Punc-122::RFP) X; nsIs168 (Phlh-17::recCaspase-3, Punc-122::GFP) V; nsIs105(Phlh-17::GFP) I	this manuscript	FDU2928
C. elegans: wyIs45(Pttx-3::GFP::rab-3, Punc-122::RFP) X; nsIs168(Phlh-17::recCaspase-3, Punc-122::GFP) V; nsIs105(Phlh-17::GFP) I; shcEx1546(Peat-4a::eat-4, Pmyo-3::mCherry)	this manuscript	FDU2929
C. elegans: wyIs45(Pttx-3::GFP::rab-3, Punc-122::RFP) X; nsIs168(Phlh-17::recCaspase-3, Punc-122::GFP) V; nsIs105(Phlh-17::GFP) I; shcEx1547(Peat-4a::eat-4, Pmyo-3::mCherry)	this manuscript	FDU2930
C. elegans: wyIs45(Pttx-3::GFP::rab-3, Punc-122::RFP) X; nsIs168(Phlh-17::recCaspase-3, Punc-122::GFP) V; nsIs105(Phlh-17::GFP) I; shcEx1548(Peat-4a::eat-4, Pmyo-3::mCherry)	this manuscript	FDU2931
C. elegans: wyIs45(Pttx-3::GFP::rab-3, Punc-122::RFP) X; nsIs168(Phlh-17::recCaspase-3, Punc-122::GFP) V; nsIs105(Phlh-17::GFP) I; shcEx1549(Peat-4a::eat-4, Pmyo-3::mCherry)	this manuscript	FDU2932
C. elegans: wyIs45(Pttx-3::GFP::rab-3, Punc-122::RFP) X; nsIs168(Phlh-17::recCaspase-3, Punc-122::GFP) V; nsIs105(Phlh-17::GFP) I; shcEx1550(Peat-4a::eat-4, Pmyo-3::mCherry)	this manuscript	FDU2933
C. elegans: wyIs45(Pttx-3::GFP::rab-3, Punc-122::RFP) X; nsIs168(Phlh-17::recCaspase-3, Punc-122::GFP) V; nsIs105(Phlh-17::GFP) I; shcEx1551(Peat-4a::eat-4, Pmyo-3::mCherry)	this manuscript	FDU2768
C. elegans: avr-14(ad1302) I; avr-15(ad1051) glc-1(pk54) V	Caenorhabditis Genetics Center	JD608
C. elegans: avr-14(ad1302) I; avr-15(ad1051) glc-1(pk54) V; wyIs45(Pttx-3::GFP::rab-3, Punc-122::RFP) X	this manuscript	FDU1836
C. elegans: cima-1(wy84) IV; avr-14(ad1302) I; wyIs45(Pttx-3::GFP::rab-3, Punc-122::RFP) X	this manuscript	FDU1852
C. elegans: avr-15(ad1051) V	Caenorhabditis Genetics Center	JD905
C. elegans: cima-1(wy84) IV; avr-15(ad1051) V; wyIs45(Pttx-3::GFP::rab-3, Punc-122::RFP) X	this manuscript	FDU2491
C. elegans: cima-1(wy84) IV; glc-1(pk54) V; wyIs45(Pttx-3::GFP::rab-3, Punc-122::RFP) X	this manuscript	FDU1955
C. elegans: glc-2(gk179) I	Caenorhabditis Genetics Center	VC350
C. elegans: glc-2(gk179) I; wyIs45(Pttx-3::GFP::rab-3, Punc-122::RFP) X	this manuscript	FDU1829
C. elegans: cima-1(wy84) IV; glc-2(gk179) I; wyIs45(Pttx-3::GFP::rab-3, Punc-122::RFP) X	this manuscript	FDU1841
C. elegans: glc-3(ok321) V	Caenorhabditis Genetics Center	XA7400
C. elegans: glc-3(ok321) V; wyIs45(Pttx-3::GFP::rab-3, Punc-122::RFP) X	this manuscript	FDU479
C. elegans: cima-1(wy84) IV; glc-3(ok321) V; wyIs45(Pttx-3::GFP::rab-3, Punc-122::RFP) X	this manuscript	FDU480
C. elegans: glc-4(ok212) II	Caenorhabditis Genetics Center	RB658
C. elegans: glc-4(ok212) II; wyIs45(Pttx-3::GFP::rab-3, Punc-122::RFP) X	this manuscript	FDU2419
C. elegans: cima-1(wy84) IV; glc-4(ok212) II; wyIs45(Pttx-3::GFP::rab-3, Punc-122::RFP) X	this manuscript	FDU1842
C. elegans: cima-1(wy84) IV; glc-3(ok321) V; glc-4(ok212) II; wyIs45(Pttx-3::GFP::rab-3, Punc-122::RFP) X	this manuscript	FDU2421
C. elegans: nmr-1(ak4) II	Caenorhabditis Genetics Center	VM487
C. elegans: nmr-1(ak4) II; wyIs45(Pttx-3::GFP::rab-3, Punc-122::RFP) X	this manuscript	FDU1192
C. elegans: cima-1(wy84) IV; nmr-1(ak4) II; wyIs45(Pttx-3::GFP::rab-3, Punc-122::RFP) X	this manuscript	FDU1789
C. elegans: nmr-2(ok3324) V	Caenorhabditis Genetics Center	VC2623
C. elegans: nmr-2(ok3324) V; wyIs45(Pttx-3::GFP::rab-3, Punc-122::RFP) X	this manuscript	FDU1191
C. elegans: cima-1(wy84) IV; nmr-2(ok3324) V; wyIs45(Pttx-3::GFP::rab-3, Punc-122::RFP) X	this manuscript	FDU1251
C. elegans: mgl-2(tm355) I; mgl-1(tm1811) X	Caenorhabditis Genetics Center	DA2250
C. elegans: mgl-1(tm1811) X; wyIs45(Pttx-3::GFP::rab-3, Punc-122::RFP) X	this manuscript	FDU769
C. elegans: cima-1(wy84) IV; mgl-1(tm1811) X; wyIs45(Pttx-3::GFP::rab-3, Punc-122::RFP) X	this manuscript	FDU1757
C. elegans: mgl-2(tm355) I; wyIs45(Pttx-3::GFP::rab-3, Punc-122::RFP) X	this manuscript	FDU768
C. elegans: cima-1(wy84) IV; mgl-2(tm355) I; wyIs45(Pttx-3::GFP::rab-3, Punc-122::RFP) X	this manuscript	FDU1193
C. elegans: mgl-3(tm1766) IV	Tokyo Women's Medical College, Tokyo, Japan (Shohei Mitani)	FX01766
C. elegans: mgl-3(tm1766) IV; wyIs45(Pttx-3::GFP::rab-3, Punc-122::RFP) X	this manuscript	FDU2770
C. elegans: cima-1(wy84) IV; mgl-3(tm1766) IV; wyIs45(Pttx-3::GFP::rab-3, Punc-122::RFP) X	this manuscript	FDU1840
C. elegans: glr-1(n2461) III	Caenorhabditis Genetics Center	KP4
C. elegans: glr-1(n2461) III; wyIs45(Pttx-3::GFP::rab-3, Punc-122::RFP) X	this manuscript	FDU477
C. elegans: cima-1(wy84) IV; glr-1(n2461) III; wyIs45(Pttx-3::GFP::rab-3, Punc-122::RFP) X	this manuscript	FDU488
C. elegans: glr-2(ok2342) III	Caenorhabditis Genetics Center	RB1808
C. elegans: glr-2(ok2342) III; wyIs45(Pttx-3::GFP::rab-3, Punc-122::RFP) X	this manuscript	FDU1831
C. elegans: cima-1(wy84) IV; glr-2(ok2342) III; wyIs45(Pttx-3::GFP::rab-3, Punc-122::RFP) X	this manuscript	FDU1843
C. elegans: glr-3(tm6403) I	Tokyo Women's Medical College, Tokyo, Japan (Shohei Mitani)	FX06403
C. elegans: glr-3(tm6403) I; wyIs45(Pttx-3::GFP::rab-3, Punc-122::RFP) X	this manuscript	FDU1831
C. elegans: cima-1(wy84) IV; glr-3(tm6403) I; wyIs45(Pttx-3::GFP::rab-3, Punc-122::RFP) X	this manuscript	FDU1843
C. elegans: glr-4(tm3239) II	Tokyo Women's Medical College, Tokyo, Japan (Shohei Mitani)	FX03239
C. elegans: glr-4(tm3239) II; wyIs45(Pttx-3::GFP::rab-3, Punc-122::RFP) X	this manuscript	FDU859
C. elegans: cima-1(wy84) IV; glr-4(tm3239) II; wyIs45(Pttx-3::GFP::rab-3, Punc-122::RFP) X	this manuscript	FDU854
C. elegans: glr-5(tm3506) V	Tokyo Women's Medical College, Tokyo, Japan (Shohei Mitani)	FX03506
C. elegans: glr-5(tm3506) V; wyIs45(Pttx-3::GFP::rab-3, Punc-122::RFP) X	this manuscript	FDU1833
C. elegans: cima-1(wy84) IV; glr-5(tm3506) V; wyIs45(Pttx-3::GFP::rab-3, Punc-122::RFP) X	this manuscript	FDU1845
C. elegans: glr-6(tm2729) X	Tokyo Women's Medical College, Tokyo, Japan (Shohei Mitani)	FX02729
C. elegans: glr-6(tm2729) X; wyIs45(Pttx-3::GFP::rab-3, Punc-122::RFP) X	this manuscript	FDU1833
C. elegans: cima-1(wy84) IV; glr-6(tm2729) X; wyIs45(Pttx-3::GFP::rab-3, Punc-122::RFP) X	this manuscript	FDU1845
C. elegans: glr-7(tm1824) X	Tokyo Women's Medical College, Tokyo, Japan (Shohei Mitani)	FX01824
C. elegans: glr-7(tm1824) X; wyIs45(Pttx-3::GFP::rab-3, Punc-122::RFP) X	this manuscript	FDU1834
C. elegans: cima-1(wy84) IV; glr-7(tm1824) X; wyIs45(Pttx-3::GFP::rab-3, Punc-122::RFP) X	this manuscript	FDU1846
C. elegans: cima-1(wy84) IV; glc-3(ok321) V; glc-4(ok212) II; shcEx1188(Pttx-3::GFP::syd-1; Pttx-3::mCherry::rab-3; Punc-122::RFP)	this manuscript	FDU2439
C. elegans: cima-1(wy84) IV; glc-3(ok321) V; glc-4(ok212) II; shcEx1189(Pttx-3::GFP::syd-1; Pttx-3::mCherry::rab-3; Punc-122::RFP)	this manuscript	FDU2440
C. elegans: cima-1(wy84) IV; glc-3(ok321) V; glc-4(ok212) II; shcEx1190(Pttx-3::GFP::syd-1; Pttx-3::mCherry::rab-3; Punc-122::RFP)	this manuscript	FDU2441
C. elegans: shcEx1334(Pglc-3::GFP, Pttx-3::mCherry)	this manuscript	FDU2510
C. elegans: shcEx1335(Pglc-3::GFP, Pttx-3::mCherry)	this manuscript	FDU2511
C. elegans: shcEx1336(Pglc-3::GFP, Pttx-3::mCherry)	this manuscript	FDU2512
C. elegans: shcEx1331(Pglc-4::GFP, Pttx-3::mCherry)	this manuscript	FDU2488
C. elegans: shcEx1332(Pglc-4::GFP, Pttx-3::mCherry)	this manuscript	FDU2489
C. elegans: shcEx1333(Pglc-4::GFP, Pttx-3::mCherry)	this manuscript	FDU2490
C. elegans: cima-1(wy84) IV; glc-3(ok321) V; wyIs45(Pttx-3::GFP::rab-3, Punc-122::RFP) X; shcEx1181(Pglc-3::sl2::glc-3, Phlh-17::mCherry)	this manuscript	FDU2432
C. elegans: cima-1(wy84) IV; glc-3(ok321) V; wyIs45(Pttx-3::GFP::rab-3, Punc-122::RFP) X; shcEx1182(Pglc-3::sl2::glc-3, Phlh-17::mCherry)	this manuscript	FDU2433
C. elegans: cima-1(wy84) IV; glc-3(ok321) V; wyIs45(Pttx-3::GFP::rab-3, Punc-122::RFP) X; shcEx1183(Pglc-3::sl2::glc-3, Phlh-17::mCherry)	this manuscript	FDU2434
C. elegans: cima-1(wy84) IV; glc-3(ok321) V; wyIs45(Pttx-3::GFP::rab-3, Punc-122::RFP) X; shcEx1184(Pttx-3::sl2::glc-3, Phlh-17::mCherry)	this manuscript	FDU2435
C. elegans: cima-1(wy84) IV; glc-3(ok321) V; wyIs45(Pttx-3::GFP::rab-3, Punc-122::RFP) X; shcEx1185(Pttx-3::sl2::glc-3, Phlh-17::mCherry)	this manuscript	FDU2436
C. elegans: cima-1(wy84) IV; glc-3(ok321) V; wyIs45(Pttx-3::GFP::rab-3, Punc-122::RFP) X; shcEx1186(Pttx-3::sl2::glc-3, Phlh-17::mCherry)	this manuscript	FDU2437
C. elegans: cima-1(wy84) IV; glc-4(ok212) II; wyIs45(Pttx-3::GFP::rab-3, Punc-122::RFP) X; shcEx1353(Pglc-4::sl2::glc-4, Phlh-17::mCherry)	this manuscript	FDU2648
C. elegans: cima-1(wy84) IV; glc-4(ok212) II; wyIs45(Pttx-3::GFP::rab-3, Punc-122::RFP) X; shcEx1354(Pglc-4::sl2::glc-4, Phlh-17::mCherry)	this manuscript	FDU2649
C. elegans: cima-1(wy84) IV; glc-4(ok212) II; wyIs45(Pttx-3::GFP::rab-3, Punc-122::RFP) X; shcEx1355(Pglc-4::sl2::glc-4, Phlh-17::mCherry)	this manuscript	FDU2650
C. elegans: cima-1(wy84) IV; glc-4(ok212) II; wyIs45(Pttx-3::GFP::rab-3, Punc-122::RFP) X; shcEx1356(Pttx-3::sl2::glc-4, Phlh-17::mCherry)	this manuscript	FDU2651
C. elegans: cima-1(wy84) IV; glc-4(ok212) II; wyIs45(Pttx-3::GFP::rab-3, Punc-122::RFP) X; shcEx1357(Pttx-3::sl2::glc-4, Phlh-17::mCherry)	this manuscript	FDU2652
C. elegans: cima-1(wy84) IV; glc-4(ok212) II; wyIs45(Pttx-3::GFP::rab-3, Punc-122::RFP) X; shcEx1358(Pttx-3::sl2::glc-4, Phlh-17::mCherry)	this manuscript	FDU2653
C. elegans: wyIs45(Pttx-3::GFP::rab-3, Punc-122::RFP) X; shcEx1341(Pttx-3::sl2::mCherry::glc-3, Punc-122::GFP)	this manuscript	FDU2525
C. elegans: wyIs45(Pttx-3::GFP::rab-3, Punc-122::RFP) X; shcEx846(Pttx-3::sl2::mCherry::glc-3, Punc-122::GFP)	this manuscript	FDU1775
C. elegans: cima-1(wy84) IV; wyIs45(Pttx-3::GFP::rab-3, Punc-122::RFP) X; shcEx847(Pttx-3::sl2::mCherry::glc-3, Punc-122::GFP)	this manuscript	FDU1776
C. elegans: wyIs45(Pttx-3::GFP::rab-3, Punc-122::RFP) X; shcEx1615(Psra-6::eat-4, Pttx-3::sl2::mCherry::glc-3, Punc-122::GFP)	this manuscript	FDU3085
C. elegans: wyIs45(Pttx-3::GFP::rab-3, Punc-122::RFP) X; shcEx1616(Psra-6::eat-4, Pttx-3::sl2::mCherry::glc-3, Punc-122::GFP)	this manuscript	FDU3086
C. elegans: wyIs45(Pttx-3::GFP::rab-3, Punc-122::RFP) X; shcEx1617(Psra-6::eat-4, Pttx-3::sl2::mCherry::glc-3, Punc-122::GFP)	this manuscript	FDU3087
C. elegans: wyIs45(Pttx-3::GFP::rab-3, Punc-122::RFP) X; shcEx1618(Psra-6::eat-4, Pttx-3::sl2::mCherry::glc-3, Punc-122::GFP)	this manuscript	FDU3088
C. elegans: wyIs45(Pttx-3::GFP::rab-3, Punc-122::RFP) X; shcEx1346(Pttx-3::sl2::mCherry::glc-4, Punc-122::GFP)	this manuscript	FDU2530
C. elegans: cima-1(wy84) IV; wyIs45(Pttx-3::GFP::rab-3, Punc-122::RFP) X; shcEx1440(Pttx-3::sl2::mCherry::glc-4, Punc-122::GFP)	this manuscript	FDU2757
C. elegans: cima-1(wy84) IV; wyIs45(Pttx-3::GFP::rab-3, Punc-122::RFP) X; shcEx1441(Pttx-3::sl2::mCherry::glc-4, Punc-122::GFP)	this manuscript	FDU2758
C. elegans: cima-1(wy84) IV; wyIs45(Pttx-3::GFP::rab-3, Punc-122::RFP) X; shcEx1442(Pttx-3::sl2::mCherry::glc-4, Punc-122::GFP)	this manuscript	FDU2759
C. elegans: cima-1(wy84) IV; wyIs45(Pttx-3::GFP::rab-3, Punc-122::RFP) X; shcEx1619(Psra-6::eat-4, Pttx-3::sl2::mCherry::glc-4, Punc-122::GFP)	this manuscript	FDU3089
C. elegans: cima-1(wy84) IV; wyIs45(Pttx-3::GFP::rab-3, Punc-122::RFP) X; shcEx1620(Psra-6::eat-4, Pttx-3::sl2::mCherry::glc-4, Punc-122::GFP)	this manuscript	FDU3090
C. elegans: cima-1(wy84) IV; wyIs45(Pttx-3::GFP::rab-3, Punc-122::RFP) X; shcEx1621(Psra-6::eat-4, Pttx-3::sl2::mCherry::glc-4, Punc-122::GFP)	this manuscript	FDU3091
C. elegans: shcEx1164(Pnhr-79::GFP, Pttx-3::mCherry, Punc-122::RFP)	this manuscript	FDU2262
C. elegans: shcEx1165(Pnhr-79::GFP, Pttx-3::mCherry, Punc-122::RFP)	this manuscript	FDU2263
C. elegans: shcEx1166(Pnhr-79::GFP, Pttx-3::mCherry, Punc-122::RFP)	this manuscript	FDU2264
C. elegans: cima-1(wy84) IV; shcEx1167(Pnhr-79::GFP, Pttx-3::mCherry, Punc-122::RFP)	this manuscript	FDU2276
C. elegans: cima-1(wy84) IV; shcEx1168(Pnhr-79::GFP, Pttx-3::mCherry, Punc-122::RFP)	this manuscript	FDU2277
C. elegans: cima-1(gk902655) IV;wyIs45(Pttx-3::GFP::rab-3, Punc-122::RFP) X	(Shao, Z., et al. 2013)	DCR2266
C. elegans: cima-1(gk902655) IV;unc-13(e1091) I; wyIs45(Pttx-3::GFP::rab-3, Punc-122::RFP) X	this manuscript	FDU3360
C. elegans: cima-1(gk902655) IV;eat-4(ky5) III; wyIs45(Pttx-3::GFP::rab-3, Punc-122::RFP) X	this manuscript	FDU3361
C. elegans: cima-1(wy84) IV;wyIs45(Pttx-3::GFP::rab-3, Punc-122::RFP) X; ksIs39(Psra-6::GFP + lin-15(+)); shcEx1800(Psra-6::caspase 813;Psra-6::caspase814;Punc-122::RFP)	this manuscript	FDU3408
C. elegans: cima-1(wy84) IV;wyIs45(Pttx-3::GFP::rab-3, Punc-122::RFP) X; ksIs39(Psra-6::GFP + lin-15(+)); shcEx1801(Psra-6::caspase 813;Psra-6::caspase814;Punc-122::RFP)	this manuscript	FDU3409
C. elegans: wyIs45(Pttx-3::GFP::rab-3, Punc-122::RFP) X; ksIs39(Psra-6::GFP + lin-15(+)); shcEx1804(Psra-6::caspase 813(10ng/μl);Psra-6::caspase814(10ng/μl);Punc-122::RFP)	this manuscript	FDU3412
C. elegans: wyIs45(Pttx-3::GFP::rab-3, Punc-122::RFP) X;ksIs39(Psra-6::GFP + lin-15(+)); shcEx1805(Psra-6::caspase 813(10ng/μl);Psra-6::caspase814(10ng/μl);Punc-122::RFP)	this manuscript	FDU3413
C. elegans: wyIs45(Pttx-3::GFP::rab-3, Punc-122::RFP) X;shcEx1811(Pttx-3::sl2::unc-103A334T;Phlh-17::mCherry)	this manuscript	FDU3419
C. elegans: wyIs45(Pttx-3::GFP::rab-3, Punc-122::RFP) X;shcEx1812(Pttx-3::sl2::unc-103A334T;Phlh-17::mCherry)	this manuscript	FDU3420
C. elegans: olaIs17(Pmod-1::GCaMP6s (25ng/ul); Pttx-3::mCherry (25ng/ul);Punc-122::dsRed (40ng/ul))	this manuscript	FDU424
C. elegans: olaIs17(Pmod-1::GCaMP6s (25ng/ul); Pttx-3::mCherry (25ng/ul);Punc-122::dsRed (40ng/ul)); shcEx1815(Psra-6::eat-4; Plin44-mCherry)	this manuscript	FDU3480
C. elegans: cima-1(wy84) IV;wyIs45(Pttx-3::GFP::rab-3, Punc-122::RFP) X; shcEx847(Pttx-3::sl2::mCherry::glc-3;Punc-122::GFP)	this manuscript	FDU1776
C. elegans: eat-4(ky5) III;wyIs45(Pttx-3::GFP::rab-3, Punc-122::RFP) X; shcEx1785(Pttx-3::sl2::mCherry::glc-3;Punc-122::GFP)	this manuscript	FDU3356
C. elegans: eat-4(ky5) III;wyIs45(Pttx-3::GFP::rab-3, Punc-122::RFP) X; shcEx1786(Pttx-3::sl2::mCherry::glc-3;Punc-122::GFP)	this manuscript	FDU3357
C. elegans: eat-4(ky5) III;wyIs45(Pttx-3::GFP::rab-3, Punc-122::RFP) X; shcEx1787(Pttx-3::sl2::mCherry::glc-3;Punc-122::GFP)	this manuscript	FDU3358
C. elegans: cima-1(wy84) IV; eat-4(ky5) III;wyIs45(Pttx-3::GFP::rab-3, Punc-122::RFP) X; shcEx1788(Pttx-3::sl2::mCherry::glc-3;Punc-122::GFP)	this manuscript	FDU3359
C. elegans: eat-4(ky5) III;wyIs45(Pttx-3::GFP::rab-3, Punc-122::RFP) X; shcEx1779(Pttx-3::sl2::mCherry::glc-4;Punc-122::GFP)	this manuscript	FDU3322
C. elegans: eat-4(ky5) III;wyIs45(Pttx-3::GFP::rab-3, Punc-122::RFP) X; shcEx1780(Pttx-3::sl2::mCherry::glc-4;Punc-122::GFP)	this manuscript	FDU3323
C. elegans: eat-4(ky5) III;wyIs45(Pttx-3::GFP::rab-3, Punc-122::RFP) X; shcEx1781(Pttx-3::sl2::mCherry::glc-4;Punc-122::GFP)	this manuscript	FDU3324
C. elegans: cima-1(wy84) IV; eat-4(ky5) III;wyIs45(Pttx-3::GFP::rab-3, Punc-122::RFP) X; shcEx1784(Pttx-3::sl2::mCherry::glc-4;Punc-122::GFP)	this manuscript	FDU3327
C. elegans: eat-4(ky5) III; wyIs45(Pttx-3::GFP::rab-3, Punc-122::RFP) X; shcEx1060(Pnhr-79::eat-4, Phlh-17::mCherry)	this manuscript	FDU3379
C. elegans: eat-4(ky5) III; wyIs45(Pttx-3::GFP::rab-3, Punc-122::RFP) X; shcEx1060(Pnhr-79::eat-4, Phlh-17::mCherry)	this manuscript	FDU3380
C. elegans: shcEx1807(Psra-6::eat-4::PHluorin;Psra-6::mCherry;Punc-122::RFP)	this manuscript	FDU3415
C. elegans: shcEx1808(Psra-6::eat-4::PHluorin;Psra-6::mCherry;Punc-122::RFP)	this manuscript	FDU3416
C. elegans: shcEx1809(Psra-6::eat-4::PHluorin;Psra-6::mCherry;Punc-122::RFP)	this manuscript	FDU3417
C. elegans: wyIs45(Pttx-3::GFP::rab-3, Punc-122::RFP) X; olaEx480(Pglr-3::mCherry; Punc-122::GFP)	(Shao, Z., et al. 2013)	DCR1410
C. elegans: wyIs45(Pttx-3::GFP::rab-3, Punc-122::RFP) X; shcEx1797(Peat-4a::eat-4; Pglr-3::mCherry)	this manuscript	FDU3381
C. elegans: wyIs45(Pttx-3::GFP::rab-3, Punc-122::RFP) X; shcEx1798(Peat-4a::eat-4; Pglr-3::mCherry)	this manuscript	FDU3382
C. elegans: cima-1(gk902655) IV;glc-3(ok321) V; wyIs45(Pttx-3::GFP::rab-3, Punc-122::RFP) X	this manuscript	FDU3363
C. elegans: cima-1(gk902655) IV;glc-4(ok212) II; wyIs45(Pttx-3::GFP::rab-3, Punc-122::RFP) X	this manuscript	FDU3364
C. elegans: cima-1(gk902655) IV;glc-3(ok321) V; glc-4(ok212) II; wyIs45(Pttx-3::GFP::rab-3, Punc-122::RFP) X	this manuscript	FDU3366
Reference 1. Colón-Ramos DA, Margeta MA, Kang S. Glia promote local synaptogenesis through UNC-6 (netrin) signaling in C. elegans. Science. 2007;318(5847):103-106.
