# Supplementary material for: Temperature regulates synaptic subcellular specificity mediated by inhibitory glutamate signaling
Source: PLoS Genet. 2021 Jan 11;17(1):e1009295. doi: 10.1371/journal.pgen.1009295 (PMC7822552; doi:10.1371/journal.pgen.1009295)
Supplement: S2 Excel — (XLSX) [file pgen.1009295.s012.xlsx]

## Sheet: S2 excel
S2 excel: Plasmids and primers information
Plasmids	Primers	SOURCE
Peat-4a::eat-4 cDNA::GFP	/	[1]
Peat-4a::eat-4 cDNA	For deletion GFP(Peat-4a::eat-4 cDNA::GFP): fwd:tcagcagtggtagccgcgggatatctgagctc For deletion GFP(Peat-4a::eat-4 cDNA::GFP): rev:cccgcggctaccactgctgataatgcg	this manuscript
Prab-3::eat-4 cDNA	For rab-3 promoter: fwd:catgcctaggatcttcagatgggagcagtg For rab-3 promoter: rev:atgacgacatctgaaaatagggctactg	this manuscript
Pttx-3::eat-4 cDNA	For ttx-3 promoter: fwd:acgatctttgttatcaatgatgtgtcataa For ttx-3 promoter: rev:ccatgacgacatatttgacaccgaagaca	this manuscript
Pmyo-3::eat-4 cDNA	For myo-3 promoter: fwd:catgcctaggagtgattatagtctctgttt For myo-3 promoter: rev:catgacgacatcatttctagatggatctagtgg	this manuscript
Pges-1::eat-4 cDNA	For ges-1 promoter: fwd:catgcctagggatccgtaccaacatcacggac For ges-1 promoter: rev:atgacgacatggcgcgccctgaattcaaag	this manuscript
Pdpy-7::eat-4 cDNA	For dpy-7 promoter: fwd:tgaaataagcttccacgatttctcgcaacac For dpy-7 promoter: rev:catgacgacatctgcagttgctagcaaaga	this manuscript
Phlh-17::eat-4 cDNA	For hlh-17 promoter: fwd:cgccaagcttcctaataaaaaatgacggagttgagg For hlh-17 promoter: rev:ttctggtaccccgactggggtgtaagtgaatg	this manuscript
Podr-4::eat-4 cDNA	For odr-4 promoter: fwd:cgccaagcttgaagccgcatcagaaactc For odr-4 promoter: rev:ttctggtaccctgtaactggaattgcaagtgttg	this manuscript
Pnhr-79::eat-4 cDNA	For nhr-79 promoter: fwd:cgccaagctttagacttccagttgtgaattaataaaaag For nhr-79 promoter: rev:ttctggtacctgctaaaaatcgataaatcaagg	this manuscript
Psra-6::eat-4 cDNA	For sra-6 promoter: fwd:cgccaagcttgtcagtatttgagaagaaggagag For sra-6 promoter: rev:ttctggtaccggcaaaatctgaaataataaatattaaattctgcg	this manuscript
Psra-9::sl2::eat-4 cDNA	For sra-9 promoter: fwd:cgccaagcttgcatgctatattccaccaaaag For sra-9 promoter: rev:atgagacagcggtttctggtacctgttctatg	this manuscript
	For sl2 fwd:accagaaaccgctgtctcatcctactttc For sl2 rev:atgacgacatcagcagtttccctgaattaaaattag	this manuscript
Psrh-220::eat-4 cDNA	For srh-220 promoter: fwd:cgccaagcttggaatggagggagaaaatcac For srh-220 promoter: rev:ttctggtaccacttgagtttggaccgaaaagcc	this manuscript
Peat-4b::eat-4 cDNA	For eat-4b promoter: fwd:cgccaagcttacactggttgatgatgatgatg For eat-4b promoter:rev:ttctggtaccaataaattttggaaaatacagagtgtgaagcg	this manuscript
Pstr-2::eat-4 cDNA	For str-2 promoter: fwd:cgccaagcttttccacattacagcaatgg For str-2 promoter: rev:ttctggtaccttttatggatcacgagtattcgg	this manuscript
Pgcy-8::eat-4 cDNA	For gcy-8 promoter: fwd:cgccaagcttagccaatttttaacggggaag For gcy-8 promoter: rev:ttctggtacctttgatgtggaaaaggtag	this manuscript
Pgcy-5::eat-4 cDNA	For gcy-5 promoter: fwd:cgccaagcttgaatttcatttcgaaacctc For gcy-5 promoter: rev:ttctggtacccgtccgccttgacgatg	this manuscript
Pflp-8::eat-4 cDNA	For flp-8 promoter: fwd:cgccaagcttgcaatgagtgctcaaatggagtctg For flp-8 promoter: rev:ttctggtacctttctacttgaaaagtgtggactgagc	this manuscript
Pglr-3::eat-4 cDNA	For glr-3 promoter: fwd:cgccaagctttcggaaatgcggaagttctttcc For glr-3 promoter: rev:ttctggtacctgttaatagcaaatattgaagattctaaacccaagtg	this manuscript
Pglc-3(3033bp)::GFP	For glc-3 promoter: fwd:cgccaagcttgttgtttgccagccttac For glc-3 promoter: rev:ctttactcatcaagtattaaccgaaaacgcg	this manuscript
Pglc-4(3992bp)::GFP	For glc-4 promoter: fwd:cgccaagcttcctccagcatatacacata For glc-4 promoter: rev:ctttactcattacgaagaataatcggtgatagacgg	this manuscript
Pttx-3::sl2:: mCherry::glc-3 cDNA	For ttx-3 promoter: fwd:aaatgaaataagcttttttgaaacgatc For ttx-3 promoter: rev:gaggcgcgcccatttgacaccgaagac	this manuscript
	For sl2: fwd:gatgggatccgctgtctcatcctactttc For sl2: rev:ttgagaccatcagcagtttccctgaatta	this manuscript
	For glc-3(cDNA): fwd:taaggctagcatgagtctccgttcacttctc For glc-3(cDNA): rev:gcggccgtcatttggcttccggtgcgtgatattg	this manuscript
Pttx-3::sl2:: mCherry::glc-4 cDNA	For glc-4(cDNA): fwd:taaggctagcatgaaagctcagctatacgtatctgtgc For glc-4(cDNA): rev:tccgcggccgtcatgactcgtccggatcctcttc	this manuscript
Pttx-3::sl2::glc-3 cDNA	For deletion mCherry(Pttx-3::sl2::mCherry::glc-3): fwd:1gaaactgctgatgagtctccgttcacttctc For deletion mCherry(Pttx-3::sl2::mCherry::glc-3): rev: ggagactcatcagcagtttccctgaattaa	this manuscript
Pttx-3::sl2::glc-4 cDNA	For deletion mCherry(Pttx-3::sl2::mCherry::glc-4): fwd:ttaattcagggaaactgctgatgaaagctcagc For deletion mCherry(Pttx-3::sl2::mCherry::glc-3): fwd:cagcagtttccctgaattaaaattagaagttg	this manuscript
Pglc-3(3033bp)::sl2::glc-3 cDNA	For glc-3 promoter: fwd:aaatgaaatagttgtttgccagccttaccctc For glc-3 promoter: rev:gttttcggttaatacttggggcgcgcct	this manuscript
Pglc-4(3992bp)::sl2::glc-4 cDNA	For glc-4 promoter: fwd:aaatgaaatacctccagcatatacacataaatataaactcc For glc-4 promoter: rev:aggcgcgccctacgaagaataatcggtgatag	this manuscript
Pnhr-79::GFP	For nhr-79(Pnhr-79::GFP) promoter: fwd:cgccaagctttagacttccagttgt For nhr-79(Pnhr-79::GFP) promoter: rev:ttgcggccgctgctaaaaatcgataaatc	this manuscript
Psra-6::caspase p12/p17	For sra-6 (Psra-6::caspase 813/814) promoter: fwd:gcttgcatgcgtcagtatttgagaagaaggagag For sra-6 (Psra-6::caspase 813/814)promoter: rev:aggcgcgcccggcaaaatctgaaataataaatattaaattc	this manuscript
Pttx-3::sl2::unc-103A334T	For unc-103A334T(cDNA): fwd:gaaactgctgatgaagacggcggtattcggacg For unc-103A334T(cDNA): rev:gcggccgtcatagaatagtatcagtttcttgtgtgg	this manuscript
Psra-6::eat-4::PHluorin	For PHluorin: fwd: gaggatctggaggaaccggaggatctatgggaagtaaaggagaagaacttttc For PHluorin: rev:ctccagatcctccggttcctccggttcctccaccggttttgtatagttcatcc	this manuscript
Psra-6::mCherry	For mCherry: fwd: accagaaaccatggtctcaaagggtgaagaag For mCherry: rev:cccgcggctagctagccttatacaattc	this manuscript
Reference 1. Ohnishi N, Kuhara A, Nakamura F, Okochi Y, Mori I. Bidirectional regulation of thermotaxis by glutamate transmissions in Caenorhabditis elegans. Embo j. 2011;30(7):1376-1388.
