# Supplementary material for: Temperature regulates synaptic subcellular specificity mediated by inhibitory glutamate signaling
Source: PLoS Genet. 2021 Jan 11;17(1):e1009295. doi: 10.1371/journal.pgen.1009295 (PMC7822552; doi:10.1371/journal.pgen.1009295)
Supplement: S3 Excel — (XLSX) [file pgen.1009295.s013.xlsx]

## Sheet: Fig 1
*: the number of animals with ectopic synapses / the total number of animals in one experiment
Fig 1O	RAB-3									SYD-1
	WT	cima-1(wy84)	cima-1(wy84); unc-13(e1091)	cima-1(wy84); eat-4(ky5)	cima-1(wy84); eat-4(nj2)	cima-1(wy84); eat-4(nj6)	cima-1 (gk902655)	cima-1 (gk902655); unc-13(e1091)	cima-1(gk902655); eat-4(ky5)	WT		cima-1(wy84)		cima-1(wy84);eat-4(ky5)
										#1	#2	#1	#2	#1	#2	#3
	4/22 *	21/22	5/28	4/14	8/19	5/21	16/24	3/24	1/17	4/22	3/20	24/26	13/15	5/20	3/17	4/30
	2/20	16/19	4/21	2/11	6/21	5/22	21/27	2/20	2/20	4/19	6/28	22/22	20/23	3/16	8/18	6/28
	3/35	18/21	3/20	5/27	4/18	1/12	17/23	1/17	3/14	2/16	3/20	14/17	16/17	8/22	8/20	6/15
	5/24	15/17	5/20	2/14	7/20	6/21	13/18	3/33	4/36	ANOVA, cima-1(wy84) vs WT, p < 0.0001; cima-1(wy84) vs cima-1(wy84); unc-13(e1091), p < 0.0001; cima-1(wy84) vs cima-1(wy84); eat-4(ky5), p < 0.0001;
	3/25	21/24	6/21	6/22	8/21	8/23	ANOVA, cima-1 (gk902655) vs cima-1 (gk902655); unc-13(e1091), p < 0.0001; cima-1 (gk902655) vs cima-1 (gk902655); eat-4(ky5), p < 0.0001.
	2/11	22/22	8/23	4/21	5/20	6/21
	ANOVA, cima-1(wy84) vs WT, p < 0.0001; cima-1(wy84) vs cima-1(wy84); unc-13(e1091), p < 0.0001; cima-1(wy84) vs cima-1(wy84); eat-4(ky5), p < 0.0001; cima-1(wy84) vs cima-1(wy84); eat-4(nj2), p < 0.0001; cima-1(wy84) vs cima-1(wy84); eat-4(nj6), p < 0.0001.
Fig 1P and 1Q	a: the length of synapses in Zone 3 (μm) b: the length of synapses in Zone 2 and Zone 1 (μm)
	WT			cima-1(wy84)			cima-1(wy84);eat-4(ky5)
	b	a+b	b/(a+b)	b	a+b	b/(a+b)	b	a+b	b/(a+b)
	9.91	40.7	0.243489	19	44.59	0.426105	8.43	38.19	0.220738
	8.93	41.2	0.216748	26.72	54.25	0.492535	5.47	32.28	0.169455
	5.7	45.8	0.124454	15.49	45.17	0.342927	10.33	48.96	0.210989
	8.01	38.1	0.210236	17.2	56.46	0.30464	11.57	44.4	0.260586
	9.4	40.3	0.233251	12.4	48.02	0.258226	6.69	37.32	0.17926
	11	38.6	0.284974	15.66	57.85	0.2707	7.43	41.02	0.181131
	6.63	42	0.157857	19.31	56.9	0.339367	7.85	34.52	0.227404
	12.6	42.6	0.295775	13.27	50.82	0.261118	8.95	35.91	0.249234
	12.3	49.1	0.250509	16.33	40.55	0.402713	11.29	48.18	0.23433
	7.75	45.2	0.17146	15.4	52.44	0.293669	11.07	40.91	0.270594
	7.87	33.6	0.234226	16.54	42.07	0.393154	9.5	43.98	0.216007
	11.2	44.7	0.250559	17.68	55.9	0.316279	6.48	30.29	0.213932
	6.38	47.7	0.133753	24.5	64.16	0.381858	14.46	51.85	0.278881
	9.27	42.5	0.218118	21.74	54.3	0.400368	8.97	48.16	0.186254
	10.3	41.9	0.245823	13.35	53.77	0.24828	12.02	45.14	0.266283
	9.11	45.5	0.20022	15.64	58.58	0.266985	8.46	44.78	0.188924
	9	38.5	0.233766	6.41	28.92	0.221646	5.89	29.92	0.196858
	7.75	46.1	0.168113	8.29	43.51	0.190531	8.34	38.48	0.216736
	7.19	40.9	0.175795	23.42	50.51	0.463671	9.12	40.53	0.225019
	6.17	33.8	0.182544	11.07	47.92	0.23101	7.54	24.86	0.303298
	9.24	48.2	0.191701	16.33	46.98	0.347595	7.13	41.45	0.172014
	7.44	36.6	0.203279	19.46	75.95	0.256221	8.53	41.65	0.204802
	7.29	43.5	0.167586	13.61	47.63	0.285744	9.35	39.3	0.237913
	9.39	30.5	0.307869	14.3	64	0.223438	12.26	51.03	0.240251
	13.3	49	0.271429	18.95	56.15	0.337489	8.52	42.68	0.199625
	7.72	37	0.208649	8.83	39.46	0.223771	16.76	56.26	0.297903
	8.63	44.7	0.193065	12.95	45.22	0.286378	13.71	52.77	0.259807
	8.61	45.1	0.190909	16.62	41.56	0.399904	12.03	46.05	0.261238
	8.38	45.9	0.182571	11.42	44.85	0.254627	10.36	40.39	0.256499
	8.01	45.9	0.17451	14.91	46.5	0.320645	9.2	43.56	0.211203
	10.5	46.8	0.224359	10.94	46.06	0.237516	8.82	35.11	0.25121
	10.9	43	0.253488	16.26	59.82	0.271815	9.83	35.66	0.275659
	10.8	48	0.225	24.82	64	0.387813	11.23	40.84	0.274976
	7.94	46.4	0.171121	19.45	59.47	0.327056	9.12	36.83	0.247624
	10.1	42.9	0.235431	11.7	46.31	0.252645	7.29	46.11	0.1581
	7.14	41.7	0.171223	12.74	58.22	0.218825	4.9	27.18	0.18028
	16.8	47.7	0.352201	15.8	52.51	0.300895	10.12	33.67	0.300564
	6.64	38.9	0.170694	14.33	58.98	0.242964	9.8	36.04	0.27192
	7.74	50.5	0.153267	9.47	40.21	0.235514	8.44	31.98	0.263915
	7.73	33	0.234242	18.61	57.2	0.32535	9.27	39.04	0.237449
	6.83	43	0.158837	24.86	40.59	0.612466	9.54	37.4	0.25508
	5.13	36.2	0.141713	9.3	26.14	0.355777	9.17	39.82	0.230286
	6.63	47.6	0.139286	13.76	42.63	0.322777	8.24	38.26	0.215369
	8.86	33.3	0.266066	15.99	42.55	0.375793	8.97	33.25	0.269774
	5.42	34.8	0.155747	17.88	58.03	0.308116	9.64	37.57	0.256588
	4.19	41.4	0.101208	21.39	57.18	0.374082	11.87	40.77	0.291145
	7.47	33.4	0.223653	13.41	48.01	0.279317	8.58	47.6	0.180252
	6.52	44.9	0.145212	18.01	61.09	0.294811	8.07	39.09	0.206447
	8.46	36.5	0.231781	14.41	52.11	0.27653	7.14	50.08	0.142572
	7.57	46.8	0.161752	16.7	43.11	0.387381	10.05	39.58	0.253916
	6.29	40.7	0.154545	11.44	45.03	0.254053	7.04	35.52	0.198198
	6.86	45.7	0.150109	15.34	52.77	0.290695	9.1	39.31	0.231493
	12.1	44	0.275	18.98	49.04	0.387031	10.29	40.11	0.256545
	10.2	46.5	0.219355	17.84	55.04	0.324128	8.7	38.72	0.22469
	8.53	37.2	0.229301	22.32	50.62	0.440932	7.83	25.62	0.305621
	10.84	42.06	0.257727	17.4	60.68	0.28675	9.03	31.56	0.286122
	8.59	42.84	0.200514	14.94	41.59	0.359221	7.11	42.95	0.165541
	8.89	41.61	0.213651	9.75	44.21	0.220538	6.1	30.33	0.201121
	9.28	38.56	0.240664	17.09	45.57	0.375027	7.91	34.52	0.229143
	9.54	39.28	0.242872	25.79	62.2	0.41463	5.3	31.78	0.166772
							11.48	36.65	0.313233
							7.16	37.79	0.189468
							8.58	35.66	0.240606
							12.45	45.55	0.273326
							6.54	31.76	0.205919
							17.96	55.11	0.325894
							17.73	46.86	0.378361
	For b, ANOVA, cima-1(wy84) vs WT, p < 0.0001; cima-1(wy84) vs cima-1(wy84); eat-4(ky5), p < 0.0001. For b/(a+b), ANOVA, cima-1(wy84) vs WT, p < 0.0001; cima-1(wy84) vs cima-1(wy84); eat-4(ky5), p < 0.0001.

## Sheet: Fig 2
*: the number of animals with ectopic synapses / the total number of animals in one experiment
Fig 2B	cima-1(wy84)	cima-1(wy84); eat-4(ky5)	cima-1(wy84);eat-4(ky5); Peat-4a::eat-4			cima-1(wy84);eat-4(ky5); Prab-3::eat-4			cima-1(wy84);eat-4(ky5); Phlh-17::EAT-4			cima-1(wy84);eat-4(ky5); Pdpy-7::eat-4			cima-1(wy84);eat-4(ky5); Pmyo-3::eat-4			cima-1(wy84);eat-4(ky5); Pges-1::eat-4		cima-1(wy84);eat-4(ky5); Pttx-3::eat-4		cima-1(wy84);eat-4(ky5); Pflp-8::eat-4			cima-1(wy84);eat-4(ky5); Pgcy-5::eat-4			cima-1(wy84);eat-4(ky5); Pgcy-8::eat-4			cima-1(wy84);eat-4(ky5); Pstr-2::eat-4			cima-1(wy84);eat-4(ky5); Peat-4b::eat-4			cima-1(wy84);eat-4(ky5); Pglr-3::eat-4			cima-1(wy84);eat-4(ky5); Podr-4::eat-4			cima-1(wy84);eat-4(ky5); Pnhr-79::eat-4		cima-1(wy84);eat-4(ky5); Psra-6::eat-4		cima-1(wy84);eat-4(ky5); Psra-9::sl2::eat-4		cima-1(wy84);eat-4(ky5); Psrh-220::eat-4
			#1	#2	#3	#1	#2	#3	#1	#2	#3	#1	#2	#3	#1	#2	#3	#1	#2	#1	#2	#2	#3	#4	#1	#2	#3	#1	#2	#3	#1	#2	#4	#1	#2	#3	#1	#2	#4	#1	#2	#3	#1	#2	#1	#2	#1	#2	#1
	26/28 *	5/18	17/18	14/17	14/16	13/15	8/9	13/14	1/21	7/19	3/21	2/14	3/15	4/18	3/13	2/11	6/18	8/27	6/21	0/11	4/16	4/18	3/22	4/20	7/23	1/11	3/20	4/14	7/24	1/20	0/11	2/15	3/12	7/17	6/17	9/19	3/12	3/10	4/15	13/17	34/36	25/25	12/21	16/22	17/28	8/15	7/18	5/19	1/13
	33/36	4/20	16/17	28/32	18/19	14/19	12/17	16/22	3/25	6/19	5/22	2/13	6/17	2/10	3/8	3/10	6/16	10/28	8/24	2/15	2/20	2/21	3/19	2/19	8/21	2/10	3/16	1/17	1/12	4/21	2/16	6/27	3/21	3/13	3/15	2/16	2/11	4/19	6/18	20/25	11/11	25/28	13/23	14/21	6/8	13/26	3/18	7/21	4/15
	23/23	5/18	15/17	13/16	19/23	14/16	10/11	6/7	2/13	2/18	5/23	4/12	3/14	0/10	8/24	4/22	2/7	2/18	7/16	4/18	7/30	3/19	4/25	6/24	3/15	5/18	2/20	4/12	6/24	6/22	4/21	6/16	3/14	4/13	6/20	5/24	3/11	4/16	7/17	17/19	20/22	26/29	8/20	18/26	10/17	20/39	12/41	11/23	4/16
	25/25	5/19	12/14	21/21	17/19				3/20	3/19	1/13							10/25	8/24			1/17	1/12	3/23																			14/18	18/24	7/12	7/16	10/36	7/18
	15/19	7/20																																									5/9	9/12	15/19	5/9	19/37	9/16
	24/28	2/19																																									6/13	17/20	20/27	11/20	10/21	6/17
	22/23	8/23																																									12/20	6/13
	25/26	4/17																																									12/20	4/9
	18/20	2/16
ANOVA	p< 0.0001		p< 0.0001			p< 0.0001			p=0.6735			p=0.9905			p=0.9849			p=0.6487		p=0.6067		p=0.2344			p=0.9989			p=0.9901			p=0.8923			p=0.9792			p=0.9989			p< 0.0001			p< 0.0001		p< 0.0001		p=0.0285		p=0.9165
Fig 2C	WT	Peat-4a::eat-4			Podr-4::eat-4			Pnhr-79::eat-4			Psra-6::eat-4
		#1	#2	#3	#1	#2	#3	#1	#2	#3	#1	#2	#3
	1/18	10/23	21/39	17/25	17/25	16/26	24/29	10/20	4/13	18/27	5/16	9/19	9/27
	5/21	25/39	7/10	24/34	6/10	15/20	13/26	14/22	9/21	8/18	17/24	10/21	14/24
	5/20	19/30	32/37	17/27	12/16	17/28	9/19	10/22	8/16	13/21	15/24	9/15	13/21
	5/18	22/34	17/22	5/8	18/25	4/10	15/24				8/19	13/29	8/22
	6/18	19/27	29/35	29/37
	4/23
	1/12
	3/24
	4/20
	7/23
	3/24
	2/21
	6/26
	4/23
	1/30
ANOVA		p<0.0001			p<0.0001			p<0.0001			p<0.0001
Fig 2D	cima-1(wy84)	cima-1(wy84); ASH ablation		Psra-6::eat-4		Psra-6::eat-4; ASH ablation
		#1	#2	#1	#2	#1	#2
	18/20	12/20	15/24	9/21	10/31	1/20	4/20
	18/19	14/28	12/24	13/26	11/23	4/21	5/30
	17/20	12/26	11/20	9/20	12/24	4/28	2/21
Unpaired t test		p<0.0001				p<0.0001
[truncated: 2 more columns]

## Sheet: Fig 3
*: the number of animals with ectopic synapses / the total number of animals in one experiment
Fig 3F	RAB-3					SYD-1
	cima-1(wy84)	cima-1(wy84); eat-4(ky5)	cima-1(wy84); glc-3(ok321)	cima-1(wy84); glc-4(ok212)	cima-1(wy84); glc-3(ok321);glc-4(ok212)	cima-1(wy84)		cima-1(wy84);glc-3(ok321);glc-4(ok212)
						#1	#2	#1	#2	#3
	22/24 *	4/17	13/20	12/20	9/39	15/17	12/14	7/24	8/24	7/23
	28/32	2/20	8/16	16/25	4/17	15/15	22/24	7/18	5/21	4/17
	20/23	6/24	12/25	9/18	4/27	17/19	20/23	6/27	4/20	9/24
	22/24	5/19	9/17	21/30	3/20
	21/23	5/20	13/19	13/18	4/24
	12/13	3/11	9/17	10/16	8/37
	21/24	4/21	18/30	22/29	5/26
ANOVA		p < 0.0001	p < 0.0001	p < 0.0001	p < 0.0001	Unpaired t test, p < 0.0001
Fig 3G and 3H	a: the length of synapses in Zone 3 (μm) b: the length of synapses in Zone 2 and Zone 1 (μm)
	cima-1(wy84)			cima-1(wy84);glc-3(ok321);glc-4(ok212)
	b	a+b	b/(a+b)	b	a+b	b/(a+b)
	17.14	43	0.398605	9.09	47.57	0.191087
	16.72	45.82	0.364906	9.14	46.61	0.196095
	18.43	46.05	0.400217	6.5	41.94	0.154983
	14.47	46.57	0.310715	9.95	48.96	0.203227
	19.54	45.83	0.426358	11.76	43.29	0.271656
	21.19	61	0.347377	12.08	48.88	0.247136
	23.38	58.74	0.398025	9.94	45.89	0.216605
	12.96	43.04	0.301115	10.54	46.63	0.226035
	11.1	43.15	0.257242	9.83	51.31	0.191581
	14.11	42.53	0.331766	7.8	46.36	0.168248
	12.53	38.31	0.327069	10.78	41.19	0.261714
	12.52	33.55	0.373174	7.75	39.51	0.196153
	21.3	59.42	0.358465	5.93	33.97	0.174566
	16.5	39.51	0.417616	11.1	39.17	0.28338
	11.46	38.42	0.298282	7.25	38.22	0.189691
	18.64	52.72	0.353566	8.13	34.76	0.23389
	13.6	48.38	0.281108	10.36	39.92	0.259519
	14.19	35.6	0.398596	6.12	41.93	0.145958
	13.84	36.08	0.383592	8.85	39.51	0.223994
	16.3	50.77	0.321056	17.96	55.11	0.325894
	12.49	39.29	0.317893	8.98	44.92	0.199911
	14.93	46.24	0.322881	7.84	36.96	0.212121
	12.33	45.18	0.272908	7.4	42.41	0.174487
	19.17	58.56	0.327357	9.75	44.27	0.220239
	10.93	38.92	0.280832	11	44.88	0.245098
	13.68	40.39	0.338698	6.57	24.81	0.264813
	25.31	55.61	0.455134	6.96	40.08	0.173653
	25.06	71.46	0.350686	8.22	35.36	0.232466
	12.62	36.79	0.343028	11.26	50.98	0.220871
	12.33	46.18	0.266999	10.58	41.34	0.255926
	15.37	41.32	0.371975	10.43	43.65	0.238946
	8.11	39.52	0.205213	11.77	44.2	0.26629
	15.11	45.22	0.334144	9.68	41.47	0.233422
	15.97	38.44	0.415453	9.11	50.94	0.178838
	15.81	47.94	0.329787	8.97	54.74	0.163866
	10.32	48.38	0.213311	7.58	40.77	0.185921
	17.21	50.53	0.34059	10.83	44.47	0.243535
	12.74	44.85	0.284058	11.13	33.74	0.329876
	15.04	45.91	0.327597	10.27	56.47	0.181866
	21.24	58.66	0.362087	10.79	47.99	0.224839
	28.45	63.23	0.449945	8.88	42.36	0.209632
	29.06	66.49	0.437058	9.68	51.22	0.188989
	12.74	39.77	0.320342	6.61	34.54	0.191372
	17.31	55.53	0.311723	9.21	41.15	0.223815
	14.37	39.38	0.364906	6.6	38.28	0.172414
	17.03	37.74	0.451245	12.79	51.75	0.24715
	25.41	70.75	0.359152	12.58	43.33	0.29033
	24.81	61.1	0.406056	6.87	42.69	0.160928
	22.54	70.65	0.319038	10.77	50.81	0.211966
	17.74	46.04	0.385317	11.31	36.31	0.311484
	19.8	53.54	0.369817	12.34	51.98	0.237399
				10.94	43.85	0.249487
				8.32	42.05	0.19786
				12.18	54.79	0.222303
				10.05	35.24	0.285187
				17.73	46.86	0.378361
				9.99	42.74	0.233739
				9.8	44.6	0.219731
Unpaired t test	For b, cima-1(wy84) vs cima-1(wy84);glc-3(ok321);glc-4(ok212), p < 0.0001; For b/(a+b), cima-1(wy84) vs cima-1(wy84);glc-3(ok321);glc-4(ok212), p < 0.0001.
Fig 3N	WT	eat-4(OE)	glc-3(ok321); Peat-4::eat-4	glc-4(ok212); Peat-4::eat-4	glc-3(ok321);glc-4(ok212); Peat-4::eat-4
	8/25	12/18	8/25	8/18	1/18
	5/25	12/16	11/22	9/21	3/17
	4/26	12/20	14/26	7/15	7/22
	3/21	14/20	10/24	8/15	9/24
	2/23	20/33	11/21	9/26	6/27
ANOVA	p<0.0001		p=0.0061	p=0.0032	p<0.0001

## Sheet: Fig 4
*: the number of animals with ectopic synapses / the total number of animals in one experiment
Fig 4C	WT	cima-1(wy84)	cima-1(wy84); glc-3(ok321)	cima-1(wy84);glc-3(ok321); Pglc-3(3033bp)::sl2::glc-3(cDNA)			cima-1(wy84);glc-3(ok321); Pttx-3::sl2::glc-3(cDNA)			cima-1(wy84); glc-4(ok212)	cima-1(wy84);glc-4(ok212); Pglc-4(3992bp)::sl2::mCh::glc-4(cDNA)			cima-1(wy84);glc-4(ok212); Pttx-3::sl2::mCh::glc-4(cDNA)
				#1	#2	#3	#1	#2	#3		#1	#2	#3	#1	#2	#3
	4/18 *	28/32	8/16	11/15	21/29	18/18	13/17	18/22	19/24	10/19	29/30	17/19	33/34	15/18	24/29	24/27
	4/24	20/24	13/20	21/21	19/23	13/15	21/22	23/27	17/23	12/19	19/25	25/27	22/25	14/18	18/22	16/20
	5/20	27/28	12/26	14/20	17/23	13/15	25/36	14/18	16/19	12/21	15/17	21/23	19/21	21/25	23/25	19/24
	3/27	21/23	10/18	11/19	21/26	10/13	27/30	14/19	12/18	7/11
	5/29	17/23	14/20				18/21	20/24	21/23	9/20
	2/20	22/22	8/24				18/22	18/20	12/16	8/18
	7/25	21/24	9/25							11/23
	4/22	27/28	12/22							12/24
	8/27	17/23	8/22							10/20
	8/26	21/23	12/22							10/15
ANOVA	cima-1(wy84) vs WT, P<0.0001; cima-1(wy84) vs cima-1(wy84);glc-3(ok321), P<0.0001; cima-1(wy84) vs cima-1(wy84);glc-4(ok212), P<0.0001; cima-1(wy84);glc-3(ok321) vs cima-1(wy84);glc-3(ok321);Pglc-3(3033bp)::sl2::glc-3(cDNA), P<0.0001; cima-1(wy84);glc-3(ok321) vs cima-1(wy84);glc-3(ok321);Pttx-3::sl2::glc-3(cDNA), P<0.0001; cima-1(wy84);glc-4(ok212) vs cima-1(wy84);glc-4(ok212);Pglc-4(3992bp)::sl…
Fig 4G	WT	Pttx-3::sl2::glc-3; Pttx-3::sl2::glc-4		eat-4;Ptx-3::sl2::glc-3; Pttx-3::sl2::glc-4		Pttx-3::sl2:: unc-103(gf)
		#1	#2	#1	#2	#1	#2
	6/24	8/22	9/19	0/14	4/30	8/20	14/20
	4/26	4/12	14/37	1/18	4/24	6/17	16/25
	3/21	6/17	11/22	3/18	2/26	11/23	11/24
	5/25					15/27	15/23
	2/23
	8/25
	4/20
	4/22
	3/21
	2/22
	ANOVA, WT vs Pttx-3::sl2::glc-3; Pttx-3::sl2::glc-4, p=0.0007; WT vs Pttx-3::sl2::unc-103(gf), p<0.0001 Unpaired t test, Pttx-3::sl2::glc-3; Pttx-3::sl2::glc-4 vs eat-4;Pttx-3::sl2::glc-3; Pttx-3::sl2::glc-4, p < 0.0001
Fig 4I-4K	WT
	worm code	Frames	Average of AIY::Gcamp (ROI of neurite)	AIY::mCherry(ROI of neurite)	AIY::Gcamp /AIY::mCh	worm code	Frames	Average of AIY::Gcamp (ROI of neurite)	AIY::mCherry(ROI of neurite)	AIY::Gcamp /AIY::mCh	worm code	Frames	Average of AIY::Gcamp (ROI of neurite)	AIY::mCherry(ROI of neurite)	AIY::Gcamp /AIY::mCh	worm code	Frames	Average of AIY::Gcamp (ROI of neurite)	AIY::mCherry(ROI of neurite)	AIY::Gcamp /AIY::mCh	worm code	Frames	Average of AIY::Gcamp (ROI of neurite)	AIY::mCherry(ROI of neurite)	AIY::Gcamp /AIY::mCh	worm code	Frames	Average of AIY::Gcamp (ROI of neurite)	AIY::mCherry(ROI of neurite)	AIY::Gcamp /AIY::mCh	worm code	Frames	Average of AIY::Gcamp (ROI of neurite)	AIY::mCherry(ROI of neurite)	AIY::Gcamp /AIY::mCh	worm code	Frames	Average of AIY::Gcamp (ROI of neurite)	AIY::mCherry(ROI of neurite)	AIY::Gcamp /AIY::mCh	worm code	Frames	Average of AIY::Gcamp (ROI of neurite)	AIY::mCherry(ROI of neurite)	AIY::Gcamp /AIY::mCh	worm code	Frames	Average of AIY::Gcamp (ROI of neurite)	AIY::mCherry(ROI of neurite)
	1 (Data were showed in 4I）	1	132.366	42.002	3.15142	2	1	21.482	51.978	0.41329	3	1	41.911	91.026	0.460429	4	1	116.796	45.677	2.557	5	1	16.731	27.344	0.611871	6	1	94.578	46.736	2.02366	7	1	119.448	33.843	3.52947	8	1	82.443	66.615	1.2376	9	1	49.984	45.546	1.09744	10	1	15.45	31.401
		2	127.582	37.741	3.38046		2	20.459	48.901	0.418376		2	40.977	87.76	0.466921		2	108.321	46.076	2.35092		2	16.374	26.928	0.608066		2	87.865	48.244	1.82126		2	107.126	32.406	3.30575		2	78.474	68.101	1.15232		2	45.754	49.201	0.92994		2	14.355	28.952
		3	121.159	36.8	3.29236		3	21.626	52.285	0.413618		3	40.953	94.864	0.431702		3	99.474	45.194	2.20104		3	16.209	28.603	0.566689		3	83.133	47.179	1.76208		3	96.559	33.219	2.90674		3	73.278	65.451	1.11959		3	43.375	47.748	0.908415		3	15.226	30.85
		4	114.784	36.224	3.16873		4	20.982	50.423	0.41612		4	38.57	88.598	0.435337		4	92.55	45.052	2.05429		4	15.383	26.994	0.569867		4	78.288	48.035	1.62981		4	88.88	31.591	2.81346		4	68.318	66.648	1.02506		4	40.442	48.096	0.84086		4	14.345	29.355
		5	110.488	37.041	2.98286		5	20.519	49.038	0.418431		5	40.249	93.631	0.429868		5	85.219	42.814	1.99045		5	15.028	26.791	0.560935		5	73.924	49.224	1.50179		5	80.73	32.66	2.47183		5	63.605	64.204	0.99067		5	38.789	48.42	0.801095		5	14.411	29.877
		6	109.785	35.978	3.05145		6	21.166	51.683	0.409535		6	37.473	85.346	0.439072		6	82.293	46.72	1.76141		6	15.287	29.067	0.525923		6	70.351	49.623	1.41771		6	74.559	31.751	2.34824		6	60.693	67.245	0.902565		6	37.451	46.572	0.804153		6	14.49	29.653
		7	106.398	34.292	3.10271		7	20.79	49.88	0.4168		7	38.643	89.953	0.429591		7	81.699	44.396	1.84023		7	15.11	27.211	0.55529		7	67.505	47.758	1.41348		7	69.036	32.138	2.14811		7	58.851	63.297	0.92976		7	36.073	46.552	0.774897		7	14.3	29.55
		8	101.821	34.603	2.94255		8	21.27	49.953	0.4258		8	38.665	91.852	0.420949		8	147.332	45.182	3.26086		8	14.955	27.54	0.543028		8	65.018	46.466	1.39926		8	64.252	31.862	2.01657		8	58.034	64.674	0.897331		8	34.764	46.912	0.741047		8	14.074	29.086
		9	96.131	33.819	2.84251		9	22.035	49.282	0.447121		9	38.388	92.4	0.415455		9	139.999	44.232	3.16511		9	14.841	26.927	0.551157		9	63.694	46.907	1.35788		9	62.367	32.067	1.9449		9	68.334	63.909	1.06924		9	33.564	47.274	0.709989		9	14.146	29.12
		10	93.696	33.187	2.82327		10	22.537	50.22	0.448765		10	37.478	89.494	0.418777		10	126.664	44.849	2.82423		10	14.456	27.124	0.53296		10	61.118	48.597	1.25765		10	59.212	32.369	1.82928		10	193.628	69.338	2.79252		10	32.517	46.155	0.704517		10	14.45	30.397
		11	92.961	34.493	2.69507		11	22.415	48.486	0.462298		11	151.274	92.298	1.63897		11	115.459	43.947	2.62723		11	15.018	27.734	0.541501		11	60.264	46.797	1.28777		11	55.396	33.021	1.6776		11	177.128	67.603	2.62012		11	31.407	46.727	0.672138		11	14.114	29.081
		12	84.703	33.625	2.51905		12	22.565	50.536	0.446513		12	182.934	88.257	2.07274		12	106.054	43.893	2.41619		12	14.706	26.85	0.547709		12	60.256	49.033	1.22889		12	52.672	30.732	1.71391		12	158.989	66.394	2.39463		12	31.054	47.887	0.648485		12	14.347	29.539
		13	72.747	32.139	2.26351		13	23.094	49.63	0.465323		13	168.628	88.512	1.90514		13	96.602	43.129	2.23984		13	14.852	27.656	0.537026		13	59.3	47.04	1.26063		13	50.441	30.907	1.63203		13	141.781	64.415	2.20106		13	30.742	50.764	0.605587		13	14.815	29.76
		14	56.709	32.438	1.74823		14	93.173	50.06	1.86123		14	156.804	93.212	1.68223		14	87.632	43.878	1.99717		14	14.285	27.336	0.522571		14	56.469	48.527	1.16366		14	48.56	31.126	1.56011		14	124.638	67.665	1.84199		14	29.552	48.855	0.604892		14	15.244	30.096
		15	46.822	32.126	1.45745		15	159.472	51.83	3.07683		15	146.521	89.835	1.631		15	80.285	44.203	1.81628		15	14.276	26.771	0.533264		15	52.935	47.909	1.10491		15	45.763	31.096	1.47167		15	107.462	67.613	1.58937		15	28.856	47.303	0.610025		15	15.358	30.511
		16	39.976	33.369	1.198		16	139.348	49.461	2.81733		16	136.154	88.634	1.53614		16	72.43	44.871	1.61418		16	14.181	26.157	0.542149		16	49.885	46.558	1.07146		16	43.97	31.465	1.39743		16	94.525	66.54	1.42057		16	28.153	47.381	0.594183		16	26.021	30.437
		17	35.522	32.379	1.09707		17	124.426	49.469	2.51523		17	123.116	84.067	1.4645		17	66.61	45.562	1.46196		17	14.166	27.448	0.516103		17	48.895	49.012	0.997613		17	42.972	30.74	1.39792		17	82.71	63.589	1.3007		17	27.547	46.823	0.588322		17	75.506	30.977
		18	32.639	32.093	1.01701		18	111.875	49.296	2.26945		18	112.755	88.081	1.28013		18	61.45	44.883	1.36912		18	14.645	26.441	0.553875		18	48.433	48.242	1.00396		18	41.059	30.961	1.32615		18	82.755	68.809	1.20268		18	27.278	48.565	0.56168		18	66.996	29.265
		19	30.676	33.107	0.926571		19	101.597	49.686	2.04478		19	104.835	90.821	1.1543		19	59.18	44.51	1.32959		19	15.246	25.634	0.594757		19	48.235	47.463	1.01627		19	41.153	32.141	1.28039		19	76.772	66.688	1.15121		19	26.291	47.783	0.550217		19	59.387	29.916
		20	31.025	32.822	0.94525		20	91.813	49.87	1.84105		20	95.603	87.277	1.0954		20	109.556	43.586	2.51356		20	35.603	27.578	1.29099		20	45.81	48.14	0.9516		20	49.309	32.212	1.53076		20	70.351	64.652	1.08815		20	26.439	47.068	0.561719		20	51.652	31.049
		21	29.313	32.433	0.903802		21	83.998	49.274	1.70471		21	87.824	90.515	0.97027		21	106.645	45.217	2.35852		21	36.706	25.838	1.42062		21	44.014	46.994	0.936588		21	65.034	31.36	2.07379		21	65.897	66.71	0.987813		21	26.304	48.018	0.547795		21	43.957	30.471
		22	29.181	33.931	0.86001		22	76.76	49.358	1.55517		22	82.435	88.645	0.929945		22	96.091	45.132	2.12911		22	32.402	27.004	1.1999		22	42.495	47.618	0.892415		22	60.878	31.946	1.90565		22	63.281	64.22	0.985378		22	26.564	47.005	0.565131		22	38.592	29.604
		23	28.528	32.987	0.864826		23	69.33	50.165	1.38204		23	77.378	86.83	0.891144		23	87.333	46.008	1.89821		23	28.99	26.263	1.10383		23	40.254	47.288	0.851252		23	55.611	31.099	1.78819		23	58.965	66.168	0.891141		23	30.979	46.893	0.660632		23	33.122	29.682
		24	29.252	32.782	0.892319		24	64.802	49.201	1.31709		24	69.414	84.185	0.824541		24	78.809	45.776	1.72162		24	25.909	27.996	0.925454		24	39.191	48.372	0.8102		24	51.515	30.545	1.68653		24	56.479	64.373	0.877371		24	29.834	47.46	0.628614		24	30.806	28.303
		25	30.721	32.74	0.938332		25	62.186	47.721	1.30312		25	65.354	87.74	0.74486		25	71.385	42.719	1.67104		25	23.359	25.123	0.929785		25	37.933	47.338	0.801322		25	47.44	31.504	1.50584		25	52.565	65.108	0.807351		25	28.927	46.183	0.626356		25	29.079	29.659
		26	33.207	33.048	1.00481		26	58.673	50.274	1.16706		26	65.188	89.463	0.728659		26	67.026	45.678	1.46736		26	21.636	27.03	0.800444		26	36.878	47.286	0.779893		26	43.347	31.594	1.372		26	47.99	63.811	0.752065		26	28.273	46.9	0.602836		26	27.669	29.399
		27	118.041	35.211	3.35239		27	55.493	49.823	1.1138		27	66.034	90.82	0.727087		27	63.218	45.244	1.39727		27	20.265	26.713	0.758619		27	36.082	47.617	0.757755		27	40.509	31.48	1.28682		27	42.575	62.762	0.678356		27	28.079	48.204	0.582504		27	24.822	28.35
		28	111.957	33.797	3.31263		28	51.289	48.188	1.06435		28	178.242	87.07	2.04711		28	60.454	45.842	1.31875		28	19.343	26.202	0.738226		28	34.986	48.205	0.725775		28	38.007	31.857	1.19305		28	40.938	64.082	0.638838		28	27.084	45.421	0.596288		28	23.276	30.117
		29	96.191	33.672	2.85671		29	47.807	49.992	0.956293		29	168.794	89.709	1.88157		29	59.756	45.396	1.31633		29	17.947	26.009	0.69003		29	34.668	45.722	0.758235		29	36.748	30.099	1.2209		29	38.141	61.282	0.622385		29	26.245	46.293	0.566932		29	21.345	28.657
		30	79.117	32.162	2.45995		30	45.504	48.464	0.938924		30	157.699	86.588	1.82126		30	114.483	45.576	2.51191		30	17.733	25.464	0.696395		30	34.831	46.975	0.74148		30	35.04	31.338	1.11813		30	36.323	62.442	0.581708		30	26.284	46.306	0.567615		30	19.185	28.32
		31	66.028	31.511	2.0954		31	43.026	48.441	0.888215		31	144.574	84.125	1.71856		31	105.257	44.003	2.39204		31	16.855	25.862	0.651728		31	34.132	47.279	0.721927		31	34.305	30.46	1.12623		31	34.865	63.097	0.552562		31	26.273	49.629	0.529388		31	17.554	28.782
		32	55.793	31.351	1.77962		32	39.714	46.137	0.860784		32	132.042	84.796	1.55717		32	93.442	44.185	2.11479		32	16.615	25.341	0.655657		32	33.453	46.86	0.713892		32	32.097	32.326	0.992916		32	32.903	64.574	0.509539		32	26.069	48.629	0.536079		32	16.257	26.677
		33	47.331	33.061	1.43163		33	36.721	46.771	0.785123		33	123.9	89.336	1.3869		33	83.228	45.261	1.83885		33	15.811	27.514	0.574653		33	32.304	49.295	0.65532		33	30.494	31.052	0.98203		33	32.102	63.553	0.505122		33	25.712	47.771	0.538234		33	15.487	27.613
		34	43.086	32.275	1.33497		34	35.04	48.942	0.715949		34	115.406	86.331	1.33679		34	73.381	44.909	1.63399		34	15.749	24.941	0.63145		34	31.854	48.873	0.651771		34	29.102	30.418	0.956736		34	31.758	64.818	0.489956		34	25.408	46.835	0.5425		34	14.902	28.223
		35	38.38	32.598	1.17737		35	33.595	50.061	0.671081		35	106.959	89.617	1.19351		35	67.087	45.429	1.47674		35	15.322	25.928	0.590944		35	30.709	47.549	0.645839		35	28.572	30.642	0.932446		35	31.47	65.635	0.47947		35	26.974	49.582	0.544028		35	14.68	28.188
		36	34.943	33.026	1.05805		36	32.495	45.965	0.706951		36	98.935	89.22	1.10889		36	59.513	44.839	1.32726		36	15.1	25.426	0.59388		36	30.883	48.555	0.636042		36	27.734	31.263	0.887119		36	30.459	61.403	0.496051		36	28.052	49.1	0.571324		36	14.18	27.687
		37	32.993	32.719	1.00837		37	32.133	47.798	0.672267		37	92.424	83.196	1.11092		37	54.303	45.361	1.19713		37	14.957	26.501	0.564394		37	31.69	47.953	0.660855		37	28.03	31.73	0.883391		37	29.817	63.03	0.47306		37	29.894	49.133	0.60843		37	13.705	26.568
		38	28.95	31.859	0.908691		38	32.324	48.766	0.662839		38	88.933	90.13	0.986719		38	49.859	45.946	1.08517		38	14.696	25.407	0.578423		38	31.924	47.603	0.67063		38	27.832	31.808	0.875		38	30.032	65.834	0.456178		38	33.678	46.926	0.717683		38	13.813	27.415
		39	27.318	33.047	0.826641		39	145.293	48.032	3.02492		39	83.805	88.241	0.949729		39	46.496	45.797	1.01526		39	14.147	26.068	0.542696		39	31.714	46.974	0.675139		39	28.33	30.842	0.918553		39	30.075	65.061	0.462258		39	114.45	46.616	2.45517		39	13.659	27.125
		40	25.639	31.386	0.816893		40	132.818	47.415	2.80118		40	78.901	88.66	0.889928		40	43.217	45.23	0.955494		40	13.99	25.321	0.552506		40	31.78	47.453	0.669715		40	28.675	31.292	0.916368		40	29.207	63.368	0.460911		40	105.045	45.638	2.3017		40	13.293	26.849
		41	31.149	32.121	0.969739		41	118.711	48.77	2.4341		41	76.816	89.992	0.853587		41	41.006	45.439	0.902441		41	13.931	25.188	0.553081		41	31.058	48.414	0.641509		41	28.982	31.222	0.928256		41	27.874	61.308	0.454655		41	93.599	47.144	1.98539		41	13.228	27.118
		42	106.198	33.282	3.19085		42	104.403	48.797	2.13954		42	71.659	87.576	0.818249		42	38.978	44.275	0.880361		42	14.288	26.476	0.539659		42	30.434	47.445	0.641459		42	28.924	31.225	0.926309		42	27.832	61.893	0.449679		42	82.29	47.907	1.7177		42	13.214	26.836
		43	90.246	32.386	2.78657		43	91.056	47.506	1.91673		43	69.323	87.79	0.789646		43	39.352	45.652	0.861999		43	13.827	25.151	0.549759		43	29.632	46.658	0.635089		43	28.655	29.395	0.974826		43	27.447	63.38	0.433055		43	73.591	47.33	1.55485		43	53.3	26.291
		44	75.377	30.61	2.4625		44	79.874	47.67	1.67556		44	68.482	87.353	0.783968		44	40.409	46.473	0.869516		44	14.367	24.567	0.584809		44	28.406	47.038	0.603895		44	27.625	30.545	0.904403		44	27.722	64.182	0.431928		44	66.604	48.16	1.38297		44	55.519	26.042
		45	59.93	29.837	2.00858		45	71.138	47.174	1.50799		45	63.004	91.504	0.688538		45	40.63	46.235	0.878771		45	14.345	25.884	0.554203		45	28.426	48.27	0.588896		45	28.043	30.689	0.91378		45	27.731	62.768	0.441802		45	59.993	46.972	1.27721		45	46.792	27.379
		46	49.331	29.078	1.69651		46	63.437	47.99	1.32188		46	54.759	87.686	0.62449		46	38.562	46.428	0.830576		46	14.09	24.769	0.568856		46	27.458	49.371	0.556156		46	27.525	29.919	0.919984		46	26.689	61.981	0.4306		46	54.143	46.736	1.15849		46	38.632	25.951
		47	41.604	29.321	1.41891		47	56.903	46.66	1.21952		47	48.868	86.486	0.565039		47	36.298	47.514	0.763943		47	13.826	25.556	0.541008		47	27.227	47.563	0.572441		47	28.008	30.561	0.916462		47	26.417	60.385	0.437476		47	50.365	45.833	1.09888		47	32.557	26.412
		48	35.536	31.152	1.14073		48	51.163	48.524	1.05439		48	43.796	85.635	0.511426		48	34.017	46.122	0.737544		48	14.282	24.939	0.572677		48	26.49	45.168	0.586477		48	27.384	29.231	0.936814		48	27.329	61.639	0.443372		48	48.292	46.785	1.03221		48	28.172	27.738
		49	31.346	29.386	1.0667		49	46.23	48.131	0.960504		49	40.409	89.84	0.449789		49	31.379	45.191	0.694364		49	14.586	25.349	0.575407		49	27.102	46.101	0.587883		49	26.857	29.155	0.92118		49	28.684	61.048	0.46986		49	46.277	46.164	1.00245		49	24.414	26.618
		50	28.688	30.569	0.938467		50	41.739	47.33	0.881872		50	38.452	88.008	0.436915		50	31.365	44.91	0.698397		50	14.356	26.357	0.544675		50	26.87	47.742	0.562817		50	26.543	30.664	0.865608		50	28.898	60.679	0.476244		50	46.763	48.442	0.96534		50	22.574	26.876
		51	27.3	30.083	0.907489		51	38.59	47.969	0.804478		51	37.97	90.616	0.419021		51	32.512	44.658	0.728022		51	14.537	26.605	0.546401		51	26.849	47.239	0.568365		51	26.239	30.652	0.856029		51	28.415	61.162	0.464586		51	79.533	46.081	1.72594		51	20.176	25.993
		52	24.75	30.083	0.822724		52	35.471	46.455	0.763556		52	37.794	92.64	0.407966		52	31.398	45.237	0.694078		52	21.095	25.526	0.826412		52	26.968	47.253	0.570715		52	24.896	30.126	0.826396		52	27.562	60.449	0.455955		52	107.78	48.659	2.21501		52	18.25	26.962
		53	23.919	27.814	0.859963		53	31.967	47.247	0.676593		53	35.998	87.318	0.412263		53	63.723	44.773	1.42325		53	33.964	24.719	1.374		53	28.421	48.228	0.589305		53	24.672	30.266	0.815172		53	27.159	60.246	0.450802		53	96.525	46.648	2.06922		53	16.749	25.899
		54	21.998	27.034	0.813716		54	29.918	48.09	0.622125		54	35.899	87.829	0.408737		54	100.522	45.709	2.19917		54	30.501	22.991	1.32665		54	28.475	47.686	0.597135		54	24.629	30.672	0.80298		54	27.658	61.458	0.450031		54	85.51	46.121	1.85404		54	15.366	26.335
		55	21.799	26.63	0.818588		55	28.455	47.653	0.597129		55	35.323	86.561	0.408071		55	90.114	46.122	1.95382		55	26.822	25.814	1.03905		55	31.27	47.626	0.656574		55	43.615	30.529	1.42864		55	28.48	60.822	0.468252		55	76.093	48.206	1.5785		55	14.804	25.756
		56	23.543	26.394	0.891983		56	26.445	47.25	0.559683		56	35.146	87.716	0.400679		56	80.077	44.443	1.80179		56	24.919	24.575	1.014		56	110.756	49.516	2.23677		56	48.188	30.544	1.57766		56	28.265	59.368	0.476098		56	68.203	45.745	1.49094		56	13.916	25.657
		57	21.174	25.744	0.822483		57	25	47.1	0.530786		57	36.667	92.231	0.397556		57	71.806	46.752	1.53589		57	22.475	25.107	0.895169		57	105.984	45.427	2.33306		57	45.494	30.603	1.48659		57	28.045	58.449	0.47982		57	62.218	46.81	1.32916		57	13.341	25.768
		58	19.376	25.441	0.761605		58	23.368	47.454	0.492435		58	35.337	89.501	0.394822		58	63.909	44.958	1.42153		58	21.706	25.552	0.849483		58	97.352	45.581	2.1358		58	42.377	29.242	1.44918		58	28.658	58.275	0.491772		58	57.82	48.267	1.19792		58	12.937	25.801
		59	19.384	25.517	0.75965		59	21.981	46.424	0.473484		59	35.745	90.117	0.396651		59	57.808	46.307	1.24836		59	19.905	25.076	0.793787		59	89.192	46.09	1.93517		59	38.591	30.458	1.26702		59	148.742	57.308	2.59548		59	53.957	49.673	1.08624		59	12.756	25.517
		60	85.041	26.773	3.17637		60	21.362	46.855	0.455917		60	35.443	89.463	0.396175		60	51.939	45.765	1.13491		60	18.799	25.486	0.737621		60	81.194	45.979	1.76589		60	36.186	29.669	1.21966		60	128.764	60.77	2.11887		60	49.568	47.374	1.04631		60	12.425	26.314
		61	71.009	25.572	2.77683		61	20.974	47.536	0.441223		61	33.991	85.664	0.396794		61	47.414	45.392	1.04455		61	18.277	24.731	0.739032		61	72.427	47.56	1.52286		61	33.745	31.485	1.07178		61	105.975	60.723	1.74522		61	49.516	47.528	1.04183		61	12.045	25.143
		62	56.051	24.236	2.31272		62	19.879	45.736	0.434647		62	35.878	90.549	0.396227		62	44.867	45.727	0.981193		62	16.932	24.77	0.683569		62	65.392	47.389	1.3799		62	31.57	29.95	1.05409		62	87.141	59.692	1.45984		62	49.818	46.505	1.07124		62	11.617	24.92
		63	45.567	25.523	1.78533		63	19.879	47.357	0.419769		63	35.356	88.952	0.397473		63	41.722	44.475	0.9381		63	16.228	24.955	0.650291		63	59.717	49.418	1.20841		63	30.82	30.139	1.0226		63	74.468	60.18	1.23742		63	99.596	45.816	2.17383		63	11.69	25.29
		64	37.12	23.65	1.56956		64	19.684	46.646	0.421987		64	33.229	83.389	0.398482		64	39.281	45.708	0.85939		64	15.449	25.064	0.616382		64	54.992	44.909	1.22452		64	29.463	29.205	1.00883		64	64.129	59.792	1.07253		64	95.219	45.643	2.08617		64	11.371	24.385
		65	32.361	22.633	1.42981		65	19.14	44.899	0.42629		65	35.522	90.265	0.39353		65	37.688	43.842	0.859632		65	14.897	23.466	0.634833		65	50.566	45.674	1.10711		65	29.292	30.122	0.972445		65	55.602	53.214	1.04488		65	87.173	45.901	1.89915		65	11.427	25.054
		66	27.462	22.34	1.22927		66	19.288	45.739	0.421697		66	33.039	83.083	0.397663		66	37.824	44.681	0.846534		66	14.383	23.955	0.600417		66	46.856	46.572	1.0061		66	29.254	29.711	0.984618		66	50.387	56.431	0.892896		66	81.971	48.66	1.68457		66	11.454	25.346
		67	25.688	22.35	1.14935		67	19.061	45.467	0.419227		67	34.102	85.573	0.398514		67	38.445	44.535	0.863254		67	13.607	22.931	0.593389		67	43.736	47.517	0.920428		67	29.208	29.668	0.984495		67	45.561	57.962	0.786049		67	76.468	44.99	1.69967		67	11.318	24.883
		68	23.18	21.517	1.07729		68	19.521	48.054	0.40623		68	35.647	90.009	0.396038		68	37.758	45.299	0.833528		68	13.453	23.738	0.566728		68	41.254	46.215	0.892654		68	28.313	31.152	0.908866		68	41.128	57.508	0.71517		68	73.92	44.955	1.64431		68	10.917	23.741
		69	20.975	21.045	0.996674		69	18.888	45.705	0.413259		69	35.443	88.563	0.400201		69	35.14	44.301	0.79321		69	13.287	24.046	0.552566		69	39.541	47.219	0.837396		69	27.73	29.265	0.947548		69	37.052	57.517	0.644192		69	85.362	45.678	1.86878		69	11.256	25.127
		70	20.411	21.178	0.963783		70	19	45.976	0.413259		70	35.073	88.32	0.397113		70	34.382	46.161	0.744828		70	13.067	23.714	0.551025		70	40.665	47.139	0.862661		70	27.429	30.847	0.889195		70	33.956	55.549	0.61128		70	79.74	46.599	1.7112		70	10.978	24.082
		71	19.533	20.98	0.93103		71	19.315	47.417	0.407343		71	34.831	86.849	0.401052		71	34.394	45.873	0.749766		71	12.849	23.738	0.541284		71	93.489	47.839	1.95424		71	26.933	30.802	0.874391		71	32.739	55.399	0.590967		71	74.258	45.699	1.62494		71	10.804	23.824
		72	19.207	21.133	0.908863		72	19.276	47.253	0.407932		72	34.831	87.415	0.398456		72	53.676	46.665	1.15024		72	12.847	25.016	0.513551		72	86.912	47.741	1.82049		72	27.063	29.45	0.918947		72	30.873	55.979	0.55151		72	67.818	46.418	1.46103		72	11.316	24.677
		73	17.796	20.116	0.884669		73	19.245	47.653	0.403857		73	35.675	88.713	0.402139		73	86.685	46.622	1.85932		73	12.571	23.884	0.526336		73	78.849	46.603	1.69193		73	26.465	30.234	0.875339		73	30.31	54.138	0.559866		73	60.538	45.324	1.33567		73	10.811	23.917
		74	17.521	19.683	0.890159		74	19.172	47.155	0.406574		74	36.007	91.195	0.394835		74	78.464	45.542	1.72289		74	12.195	23.299	0.523413		74	70.565	45.223	1.56038		74	26.291	30.26	0.868837		74	29.905	53.479	0.559191		74	55.894	46.227	1.20912		74	10.574	23.015
		75	17.195	20.211	0.850774		75	18.997	45.267	0.419666		75	34.635	86.259	0.401523		75	68.939	46.219	1.49157		75	12.199	23.464	0.519903		75	64.207	48.015	1.33723		75	26.282	31.103	0.844999		75	46.637	53.63	0.869607		75	51.17	46.257	1.10621		75	10.739	23.367
		76	17.278	20.653	0.836585		76	19.848	47.741	0.415743		76	35.328	89.839	0.393237		76	59.424	47.473	1.25174		76	11.961	22.874	0.522908		76	58.622	48.047	1.2201		76	25.156	30.231	0.832126		76	121.556	54.755	2.22		76	47.661	45.83	1.03995		76	10.539	22.739
		77	16	20.452	0.78232		77	19.778	47.545	0.415985		77	35.137	89.143	0.394164		77	52.836	47.86	1.10397		77	12.308	24.225	0.50807		77	54.155	45.658	1.1861		77	24.999	29.77	0.839738		77	102.822	57.232	1.79658		77	44.256	45.985	0.962401		77	10.457	22.525
		78	15.292	19.59	0.780602		78	19.636	48.188	0.407487		78	35.602	90.972	0.391351		78	48.018	47.465	1.01165		78	12.21	23.556	0.518339		78	49.241	47.136	1.04466		78	24.835	31.047	0.799916		78	87.748	52.293	1.67801		78	40.495	46.294	0.874735		78	10.257	22.442
		79	14.942	20.077	0.744235		79	19.199	46.729	0.410858		79	33.425	84.31	0.396454		79	44.26	46.096	0.96017		79	11.871	23.253	0.510515		79	45.66	45.294	1.00808		79	41.151	28.394	1.44929		79	73.198	52.647	1.39035		79	37.618	45.371	0.82912		79	10.981	23.816
		80	14.938	19.535	0.764679		80	19.138	46.932	0.407781		80	36.197	91.989	0.393493		80	41.408	46.283	0.89467		80	12.288	24.144	0.508946		80	41.994	46.342	0.906176		80	42.607	28.729	1.48307		80	61.759	54.267	1.13806		80	35.473	46.285	0.766404		80	10.187	22.006
		81	14.945	19.222	0.777495		81	20.022	49.763	0.402347		81	34.447	87.195	0.395057		81	39.27	46.578	0.843102		81	12.145	23.039	0.52715		81	38.928	46.138	0.84373		81	40.214	29.47	1.36457		81	53.774	50.775	1.05906		81	33.573	48.394	0.693743		81	10.335	22.231
		82	15.82	19.843	0.797258		82	19.394	47.659	0.406933		82	35.588	90.321	0.394017		82	36.422	46.355	0.785719		82	12.079	23.306	0.518279		82	36.638	47.689	0.768269		82	37.303	30.24	1.23356		82	45.848	53.045	0.864323		82	32.386	45.987	0.704243		82	10.521	23.018
		83	15.679	19.936	0.786467		83	18.826	45.812	0.41094		83	34.94	88.476	0.394909		83	34.519	45.599	0.757012		83	11.813	22.422	0.526849		83	34.052	47.074	0.723372		83	34.907	29.45	1.1853		83	40.792	55.262	0.738156		83	35.838	45.997	0.779138		83	10.741	23.845
		84	54.781	19.968	2.74344		84	19.258	47.143	0.408502		84	34.504	87.602	0.393872		84	33.214	44.75	0.742212		84	12.153	24.096	0.504358		84	32.947	46.523	0.708187		84	33.037	29.858	1.10647		84	36.379	54.236	0.670754		84	87.451	45.233	1.93335		84	10.207	22.587
		85	51.045	20.131	2.53564		85	19.135	47.066	0.406557		85	36.056	91.862	0.392502		85	31.952	47.355	0.674733		85	13.137	23.938	0.548793		85	32.026	46.383	0.690468		85	31.368	28.615	1.09621		85	34.828	52.178	0.667484		85	81.522	46.137	1.76695		85	10.652	23.54
		86	42.258	17.756	2.37993		86	19.119	47.275	0.404421		86	34.66	88.33	0.392392		86	33.939	44.864	0.756486		86	30.62	24.869	1.23125		86	30.501	46.844	0.651119		86	29.001	29.685	0.976958		86	31.982	51.938	0.615773		86	72.6	44.983	1.61394		86	10.079	21.917
		87	37.338	19.225	1.94216		87	18.675	46.29	0.403435		87	35.123	89.225	0.393645		87	81.672	45.653	1.78897		87	28.224	22.936	1.23055		87	29.674	47.236	0.628207		87	27.621	28.826	0.958197		87	30.494	50.18	0.607692		87	68.134	45.801	1.48761		87	10.375	23.232
		88	30.241	19.485	1.55201		88	19.102	47.577	0.401497		88	34.011	86.529	0.393059		88	75.95	48.003	1.58219		88	25.188	23.469	1.07325		88	29.737	45.69	0.650843		88	26.229	29.859	0.878429		88	29.649	54.679	0.542237		88	62.882	45.745	1.37462		88	10.482	23.18
		89	24.744	17.845	1.38661		89	17.932	44.447	0.403447		89	34.749	88.709	0.391719		89	66.98	47.253	1.41748		89	22.945	24.236	0.946732		89	30.06	47.137	0.637716		89	24.878	30.185	0.824184		89	28.474	54.703	0.52052		89	75.419	46.974	1.60555		89	10.558	23.329
		90	21.553	18.057	1.19361		90	18.844	47.051	0.400502		90	35.199	88.477	0.397832		90	59.522	44.951	1.32415		90	20.796	24.058	0.864411		90	73.045	45.754	1.59647		90	24.328	30.35	0.801582		90	28.298	52.866	0.535278		90	84.913	45.538	1.86466		90	10.194	22.666
		91	19.34	17.698	1.09278		91	18.443	46.213	0.399087		91	36.482	88.858	0.410565		91	52.717	47.007	1.12147		91	19.689	23.011	0.855634		91	69.628	46.557	1.49554		91	23.113	29.59	0.781108		91	26.932	50.573	0.532537		91	76.945	45.388	1.69527		91	10.178	22.866
		92	17.453	16.232	1.07522		92	18.971	47.614	0.398433		92	165.871	89.254	1.85842		92	47.629	44.671	1.06622		92	18.318	25.032	0.731783		92	62.224	46.938	1.32566		92	22.603	29.857	0.757042		92	25.162	50.52	0.49806		92	69.146	46.558	1.48516		92	9.953	22.073
		93	18.599	17.025	1.09245		93	19.284	48.59	0.396872		93	155.2	88.067	1.76229		93	43.559	47.08	0.925212		93	17.254	23.686	0.728447		93	57.122	46.547	1.22719		93	21.374	30.237	0.706882		93	24.449	51.758	0.472371		93	62.845	45.026	1.39575		93	10.204	22.646
		94	19.208	18.905	1.01603		94	18.31	45.569	0.401808		94	143.306	90.451	1.58435		94	39.91	46.691	0.854769		94	16.537	23.811	0.694511		94	52.509	46.142	1.13799		94	20.502	28.425	0.721266		94	24.42	48.745	0.500974		94	57.215	44.029	1.29948		94	10.244	22.749
		95	20.415	17.74	1.15079		95	18.35	45.625	0.402192		95	133.182	90.307	1.47477		95	36.225	45.326	0.79921		95	15.952	23.485	0.679242		95	79.091	46.738	1.69222		95	20.523	30.436	0.6743		95	23.617	48.435	0.487602		95	52.805	45.937	1.14951		95	9.672	21.045
		96	40.576	18.671	2.17321		96	18.037	44.794	0.402666		96	121.279	90.133	1.34556		96	34.227	45.644	0.749869		96	15.548	23.238	0.669077		96	75.975	47.013	1.61604		96	20.274	29.002	0.699055		96	24.334	51.548	0.472065		96	48.593	46.19	1.05202		96	9.768	21.153
		97	41.841	17.657	2.36966		97	19.211	48.599	0.395296		97	111.664	89.519	1.24738		97	33.599	44.9	0.748307		97	15.209	23.388	0.650291		97	68.981	46.399	1.48669		97	20.074	29.149	0.688669		97	24.31	51.172	0.475064		97	44.547	45.103	0.987673		97	9.877	21.688
		98	32.879	17.148	1.91737		98	19.073	47.753	0.399409		98	103.727	89.118	1.16393		98	31.95	45.376	0.704117		98	14.984	23.967	0.625193		98	62.159	46.608	1.33366		98	19.81	29.814	0.664453		98	90.732	47.687	1.90266		98	40.259	46.106	0.873184		98	10.115	22.369
		99	25.992	17.887	1.45312		99	18.316	46.05	0.397742		99	95.43	87.684	1.08834		99	30.738	45.127	0.681144		99	14.221	23.696	0.600143		99	56.521	45.215	1.25005		99	19.707	29.6	0.665777		99	88.955	50.084	1.77612		99	37.201	44.944	0.827719		99	9.8	21.526
		100	21.463	16.624	1.29109		100	18.913	47.728	0.396266		100	87.224	92.012	0.947963		100	29.015	46.827	0.619621		100	14.299	22.914	0.624029		100	51.103	45.563	1.12159		100	19.439	31.447	0.618151		100	73.267	50.623	1.44731		100	34.277	44.221	0.775129		100	9.764	21.048
		101	17.484	15.869	1.10177		101	18.536	46.106	0.40203		101	80.018	87.195	0.91769		101	28.521	45.764	0.623219		101	13.855	23.965	0.578135		101	50.046	46.516	1.07589		101	18.938	28.984	0.653395		101	61.635	47.4	1.30032		101	31.726	45.243	0.701236		101	9.882	21.072
		102	15.061	16.028	0.939668		102	18.234	45.383	0.40178		102	73.8	87.235	0.845991		102	27.54	44.914	0.613172		102	13.313	22.208	0.599469		102	47.639	44.193	1.07798		102	19.003	31.001	0.61298		102	52.276	45.769	1.14217		102	30.179	45.682	0.660632		102	10.07	21.873
		103	13.507	17.214	0.784652		103	18.91	47.403	0.39892		103	68.464	93.555	0.731805		103	27.044	46.772	0.578209		103	13.278	22.77	0.583136		103	44.411	46.565	0.953742		103	18.967	30.593	0.619978		103	45.367	44.921	1.00993		103	29.806	43.926	0.67855		103	9.493	20.997
		104	11.958	14.357	0.832904		104	19.262	48.583	0.396476		104	63.647	88.284	0.720935		104	27.048	43.471	0.622208		104	12.875	22.114	0.58221		104	40.5	47.065	0.860512		104	18.693	28.765	0.649852		104	40.774	46.612	0.874753		104	29.548	44.654	0.66171		104	9.259	19.795
		105	11.45	16.484	0.694613		105	18.507	46.323	0.399521		105	63.25	92.059	0.687059		105	26.28	45.759	0.574313		105	12.765	23.256	0.548891		105	37.513	44.021	0.852161		105	18.767	28.42	0.660345		105	36.056	46.161	0.781092		105	30.6	46.125	0.663415		105	9.554	20.797
		106	11.405	15.386	0.741258		106	18.514	46.066	0.401902		106	60.301	94.563	0.637681		106	25.899	44.613	0.580526		106	12.997	23.16	0.561183		106	35.055	46.431	0.754991		106	18.475	29.574	0.624704		106	33.918	48.515	0.699124		106	31.57	44.983	0.701821		106	9.376	20.287
		107	10.816	13.352	0.810066		107	18.524	45.829	0.404198		107	56.922	85.792	0.663488		107	24.829	46.488	0.534095		107	12.705	23.82	0.533375		107	32.431	47.122	0.688235		107	18.384	30.93	0.594374		107	31.503	47.81	0.658921		107	30.808	44.302	0.695409		107	9.251	20.091
		108	11.267	16.665	0.676088		108	18.126	44.353	0.408676		108	57.238	88.761	0.644855		108	24.199	45.874	0.52751		108	12.668	22.838	0.55469		108	30.953	45.959	0.673492		108	17.996	27.621	0.651533		108	30.084	44.483	0.676303		108	29.962	45.841	0.653607		108	9.253	19.321
		109	11.986	16.108	0.744102		109	18.849	46.958	0.401401		109	174.968	88.982	1.96633		109	24.022	46.276	0.519103		109	12.702	22.895	0.554794		109	29.67	44.746	0.663076		109	18.347	29.289	0.626413		109	28.407	45.78	0.620511		109	29.01	46.479	0.624153		109	36.4	20.258
		110	11.571	15.069	0.767868		110	18.915	47.194	0.400792		110	172.375	87.474	1.97059		110	23.621	46.455	0.508471		110	24.608	22.734	1.08243		110	28.576	45.565	0.627148		110	18.077	29.448	0.613862		110	26.525	47.978	0.552858		110	27.954	44.911	0.622431		110	33.168	19.429
		111	12.106	16.558	0.731127		111	18.772	46.414	0.404447		111	159.311	89.123	1.78754		111	23.05	44.968	0.512587		111	27.721	23.078	1.20119		111	27.886	44.404	0.628006		111	18.358	29.819	0.615648		111	24.982	44.774	0.557958		111	28.282	44.972	0.62888		111	27.309	20.043
		112	11.302	14.123	0.800255		112	18.402	45.551	0.403987		112	147	85.097	1.72744		112	22.637	44.583	0.50775		112	24.322	22.278	1.09175		112	27.202	44.25	0.614734		112	18.275	28.784	0.634901		112	23.773	44.934	0.529065		112	28.462	44.557	0.638777		112	23.267	20.037
		113	10.62	12.944	0.820457		113	18.037	44.286	0.407284		113	135.852	87.695	1.54914		113	22.466	46.847	0.479561		113	21.412	23.021	0.930107		113	27.477	45.106	0.609165		113	17.938	29.061	0.617253		113	23.919	43.702	0.54732		113	29.368	45.72	0.642345		113	20.385	17.744
		114	11.577	16.287	0.710812		114	18.151	45.414	0.399679		114	121.439	87.749	1.38394		114	22.217	46.977	0.472934		114	19.567	21.245	0.921017		114	26.744	44.997	0.594351		114	18.151	29.638	0.612423		114	67.212	43.793	1.53477		114	30.136	44.054	0.68407		114	17.938	19.02
		115	11.596	16.356	0.708975		115	19.081	48.196	0.395904		115	110.126	89.376	1.23217		115	22.48	46.928	0.479032		115	18.188	22.448	0.810228		115	26.185	47.54	0.550799		115	17.919	28.837	0.621389		115	67.091	43.978	1.52556		115	30.979	46.57	0.665214		115	15.848	18.43
		116	10.8	13.612	0.793418		116	18.405	45.564	0.403937		116	98.854	92.488	1.06883		116	22.105	45.202	0.489027		116	17.068	21.993	0.776065		116	25.751	44.633	0.57695		116	17.649	29.334	0.601657		116	55.617	43.505	1.2784		116	31.438	44.283	0.709934		116	14.962	17.925
		117	10.82	13.84	0.781792		117	18.352	46.029	0.398705		117	92.204	88.824	1.03805		117	21.66	45.678	0.474189		117	16.684	22.351	0.746454		117	25.398	45.151	0.562512		117	17.973	28.904	0.621817		117	48.355	43.994	1.09913		117	33.063	43.476	0.760489		117	13.851	19.032
		118	11.645	15.49	0.751775		118	18.811	47.107	0.399325		118	89.4	82.736	1.08055		118	22.176	47.357	0.468273		118	15.974	22.398	0.713189		118	25.702	45.855	0.560506		118	18.028	29.213	0.617123		118	41.533	39.548	1.05019		118	32.518	43.805	0.742335		118	13.109	18.636
		119	10.574	12.568	0.841343		119	18.323	46.125	0.397247		119	84.42	89.058	0.947922		119	21.413	46.345	0.462035		119	15.265	22.146	0.689289		119	24.963	45.103	0.553467		119	18.344	29.044	0.631593		119	35.595	40.701	0.874549		119	68.546	45.243	1.51506		119	12.285	18.348
		120	10.657	15.217	0.700335		120	18.111	45.39	0.399009		120	76.77	88.772	0.8648		120	21.458	47.156	0.455043		120	14.503	21.245	0.682655		120	24.134	45.9	0.525795		120	37.367	30.622	1.22027		120	31.227	43.545	0.71712		120	91.081	45.194	2.01533		120	11.325	18.69
	Peak frequency of AIY::GCaMP (ROI of neurite)(Data were showed in 4J)	6					2					4					7					4					5					5					5					7					3
	Peak amplitude of AIY::GCaMP (ROI of neurite) (Data were showed in 4K)	2.35933					2.656					1.59625					1.92943					0.80275					1.3948					1.3828					1.7792					1.54614					1.677
	Psra-6::EAT-4
	worm code	Frames	Average of AIY::Gcamp (ROI of neurite)	AIY::mCherry(ROI of neurite)	AIY::Gcamp /AIY::mCh	worm code	Frames	Average of AIY::Gcamp (ROI of neurite)	AIY::mCherry(ROI of neurite)	AIY::Gcamp /AIY::mCh	worm code	Frames	Average of AIY::Gcamp (ROI of neurite)	AIY::mCherry(ROI of neurite)	AIY::Gcamp /AIY::mCh	worm code	Frames	Average of AIY::Gcamp (ROI of neurite)	AIY::mCherry(ROI of neurite)	AIY::Gcamp /AIY::mCh	worm code	Frames	Average of AIY::Gcamp (ROI of neurite)	AIY::mCherry(ROI of neurite)	AIY::Gcamp /AIY::mCh	worm code	Frames	Average of AIY::Gcamp (ROI of neurite)	AIY::mCherry(ROI of neurite)	AIY::Gcamp /AIY::mCh	worm code	Frames	Average of AIY::Gcamp (ROI of neurite)	AIY::mCherry(ROI of neurite)	AIY::Gcamp /AIY::mCh	worm code	Frames	Average of AIY::Gcamp (ROI of neurite)	AIY::mCherry(ROI of neurite)	AIY::Gcamp /AIY::mCh	worm code	Frames	Average of AIY::Gcamp (ROI of neurite)	AIY::mCherry(ROI of neurite)	AIY::Gcamp /AIY::mCh	worm code	Frames	Average of AIY::Gcamp (ROI of neurite)	AIY::mCherry(ROI of neurite)
	1 （Data were showed in 4I）	1	26.292	64.267	0.409106	2	1	48.36	50.305	0.961336	3	1	18.637	32.963	0.565391	4	1	76.493	43.4	1.76251	5	1	28.879	44.592	0.647627	6	1	33.748	64.516	0.523095	7	1	35.751	46.581	0.767502	8	1	140.835	35.694	3.94562	9	1	39.24	17.182	2.28379	10	1	34.563	12.088
		2	24.682	58.993	0.418389		2	47.123	49.153	0.9587		2	18.235	31.598	0.577093		2	71.297	43.515	1.63845		2	28.055	43.587	0.643655		2	33.592	65.282	0.514568		2	33.312	44.412	0.750068		2	133.507	37.095	3.59906		2	54.093	16.741	3.23117		2	28.76	10.488
		3	25.254	62.155	0.406307		3	46.13	50.453	0.914316		3	18.395	30.279	0.607517		3	67.848	40.434	1.67799		3	27.6	42.726	0.645977		3	33.552	66.705	0.502991		3	33.305	45.747	0.728026		3	121.801	34.078	3.57418		3	46.582	16.364	2.84661		3	23.282	9.875
		4	24.813	60.565	0.409692		4	46.244	46.73	0.9896		4	17.919	30.573	0.586105		4	65.851	40.468	1.62724		4	27.208	43.929	0.619363		4	33.445	67.603	0.494727		4	32.986	44.092	0.748118		4	108.73	33.875	3.20974		4	40.081	16.482	2.4318		4	19.096	10.628
		5	24.822	60.311	0.411567		5	46.116	50.917	0.905709		5	18.275	32.163	0.568199		5	63.517	41.671	1.52425		5	26.278	44.052	0.596522		5	33.152	65.76	0.504136		5	32.227	44.298	0.727505		5	101.492	31.75	3.1966		5	35.514	15.416	2.30371		5	16.506	10.313
		6	23.687	56.332	0.420489		6	45.465	47.82	0.950753		6	19.661	33.456	0.587667		6	59.418	42.634	1.39368		6	25.586	42.616	0.600385		6	33.289	66.566	0.50009		6	30.928	44.868	0.689311		6	104.952	35.99	2.91614		6	32.042	16.064	1.99465		6	14.373	10.064
		7	24.946	60.729	0.410776		7	44.799	50.605	0.885268		7	100.012	32.376	3.08908		7	56.031	41.175	1.3608		7	24.726	43.944	0.562671		7	33.232	65.634	0.506323		7	29.309	44.39	0.660261		7	101.365	34.021	2.97948		7	29.976	16.138	1.85748		7	13.881	10.028
		8	24.461	58.929	0.415093		8	45.55	49.525	0.919738		8	103.865	30.8	3.37224		8	52.981	40.688	1.30213		8	24.54	44.818	0.547548		8	33.327	66.743	0.499333		8	28.11	44.784	0.62768		8	93.493	33.158	2.81962		8	27.918	14.96	1.86618		8	12.761	10.575
		9	24.517	60.391	0.405971		9	44.852	50.305	0.891601		9	92.135	30.375	3.03325		9	50.787	39.814	1.27561		9	23.691	43.392	0.545976		9	32.875	64.327	0.511061		9	27.131	45.215	0.600044		9	90.821	33.768	2.68956		9	25.433	15.546	1.63598		9	12.119	10.452
		10	24.094	58.728	0.410264		10	44.937	50.052	0.897806		10	80.7	30.7	2.62866		10	49.374	41.67	1.18488		10	23.377	43.527	0.537069		10	33.136	67.81	0.488659		10	25.41	42.853	0.592957		10	83.613	32.955	2.53719		10	23.197	15.958	1.45363		10	11.625	9.861
		11	23.67	57.55	0.411295		11	44.064	50.905	0.865612		11	71.788	30.019	2.39142		11	46.994	39.93	1.17691		11	22.883	43.621	0.524587		11	32.865	65.415	0.502408		11	24.603	45.479	0.540975		11	79.096	36.211	2.18431		11	22.249	15.684	1.41858		11	11.314	10.65
		12	22.579	53.958	0.418455		12	43.383	48.97	0.88591		12	63.893	31.168	2.04996		12	44.695	41.233	1.08396		12	21.933	41.705	0.525908		12	32.874	67.676	0.485756		12	24.842	46.142	0.538382		12	78.51	32.537	2.41295		12	21.588	15.763	1.36954		12	10.188	10.313
		13	24.569	61.572	0.399029		13	41.826	49.382	0.846989		13	58.739	30.078	1.95289		13	42.604	42.137	1.01108		13	21.802	42.249	0.516036		13	33.063	68.33	0.483872		13	24.357	43.825	0.555779		13	75.12	31.362	2.39526		13	20.759	16.551	1.25424		13	9.557	10.19
		14	23.108	57.52	0.401739		14	41.452	48.621	0.852553		14	53.796	29.679	1.81259		14	41.326	41.903	0.98623		14	21.852	43.867	0.498142		14	32.586	64.662	0.503944		14	24.748	45.81	0.540231		14	71.32	32.935	2.16548		14	20.556	15.474	1.32842		14	9.323	10.655
		15	22.458	54.558	0.411635		15	40.365	48.734	0.828272		15	48.278	29.952	1.61185		15	39.742	41.754	0.951813		15	23.065	44.964	0.512966		15	32.918	66.151	0.497619		15	24.066	43.302	0.555771		15	68.004	32.645	2.08314		15	31.485	16.171	1.947		15	17.738	10.45
		16	23.935	60.129	0.398061		16	40.333	47.441	0.850172		16	44.929	30.914	1.45335		16	38.274	42.378	0.903157		16	138.34	45.093	3.06788		16	32.749	68.566	0.477627		16	23.848	43.524	0.547928		16	66.559	31.824	2.09147		16	27.789	16.719	1.66212		16	15.331	10.551
		17	22.519	55.301	0.407208		17	39.957	47.082	0.848668		17	41.715	30.476	1.36878		17	36.146	41.719	0.866416		17	126.216	44.027	2.86679		17	32.546	64.409	0.505302		17	24.139	43.914	0.549688		17	62.475	31.302	1.99588		17	23.78	15.232	1.56119		17	13.372	10.185
		18	24.677	62.062	0.397619		18	39.152	47.888	0.817574		18	39.354	30.096	1.30762		18	35.009	41.848	0.836575		18	117.645	43.84	2.68351		18	32.538	64.913	0.501256		18	24.367	44.974	0.541802		18	60.843	29.165	2.08616		18	20.924	15.869	1.31855		18	11.949	10.542
		19	23.421	58.522	0.400208		19	39.098	48.485	0.806394		19	38.034	30.917	1.2302		19	33.717	41.733	0.807922		19	110.496	43.792	2.5232		19	32.006	64.781	0.494065		19	23.62	43.524	0.542689		19	58.997	29.178	2.02197		19	18.694	15.281	1.22335		19	11.282	10.545
		20	22.838	56.123	0.406928		20	38.104	46.093	0.826677		20	35.699	30.72	1.16208		20	32.579	42.421	0.767992		20	102.625	43.812	2.34239		20	32.133	66.777	0.481199		20	22.876	45.311	0.504866		20	57.1	27.4	2.08394		20	16.946	15.492	1.09385		20	10.642	10.406
		21	21.907	53.559	0.409026		21	38.231	49.326	0.775068		21	33.48	31.689	1.05652		21	31.48	41.948	0.750453		21	94.749	44.083	2.14933		21	32.024	64.743	0.494633		21	22.126	44.595	0.496154		21	56.698	30.772	1.84252		21	16.215	15.113	1.07292		21	10.078	10.472
		22	23.732	59.716	0.397414		22	37.517	48.17	0.778846		22	30.57	30.651	0.997357		22	30.1	42.244	0.712527		22	87.744	41.911	2.09358		22	32.164	66.683	0.482342		22	21.569	43.775	0.492724		22	53.875	27.382	1.96753		22	15.062	16.29	0.924616		22	9.311	10.237
		23	23.679	59.933	0.395091		23	36.856	48.793	0.755354		23	28.535	30.187	0.945274		23	29.144	40.77	0.714839		23	81.054	42.548	1.905		23	31.937	66.395	0.481015		23	21.658	44.409	0.487694		23	51.015	28.628	1.782		23	14.667	15.23	0.963033		23	8.741	10.309
		24	22.46	55.736	0.402971		24	36.334	48.328	0.751821		24	26.405	29.458	0.896361		24	28.547	42.425	0.672882		24	74.827	42.624	1.75551		24	32.156	66.79	0.481449		24	21.199	44.658	0.474697		24	48.942	28.866	1.69549		24	14.398	15.301	0.940984		24	8.392	10.063
		25	23.364	59.096	0.395357		25	36.144	48.709	0.742039		25	25.223	28.718	0.878299		25	28.222	42.682	0.661216		25	69.826	43.114	1.61957		25	32.058	64.857	0.494287		25	20.675	42.927	0.481632		25	47.585	28.229	1.68568		25	13.457	14.593	0.922154		25	7.938	10.364
		26	22.974	58.103	0.395401		26	35.864	49.877	0.719049		26	23.888	30.144	0.792463		26	28.007	41.427	0.676057		26	65.177	42.529	1.53253		26	31.874	65.563	0.486158		26	21.088	44.199	0.477115		26	48.946	29.133	1.68009		26	13.718	15.882	0.863745		26	7.682	9.938
		27	21.981	55.39	0.396841		27	35.59	48.449	0.734587		27	22.97	30.001	0.765641		27	27.514	40.25	0.683578		27	60.494	42.315	1.42961		27	32.368	68.334	0.473673		27	20.629	44.372	0.46491		27	45.795	26.885	1.70337		27	12.956	16.358	0.792028		27	7.415	9.994
		28	23.145	58.926	0.392781		28	35.376	49.201	0.71901		28	22.107	30.934	0.714651		28	27.276	42.152	0.647087		28	57.104	43.422	1.31509		28	31.113	62.757	0.495769		28	19.891	42.78	0.46496		28	44.888	26.495	1.69421		28	13.029	15.84	0.822538		28	7.053	10.091
		29	21.18	52.2	0.405747		29	35.297	51.64	0.683521		29	22.037	29.982	0.735008		29	27.211	42.003	0.647835		29	53.905	42.955	1.25492		29	32.277	69.45	0.464752		29	21.245	44.899	0.473173		29	46.546	27.354	1.70162		29	13.072	15.715	0.831817		29	7.06	10.426
		30	22.264	55.501	0.401146		30	34.12	46.877	0.727862		30	21.486	30.502	0.704413		30	27.163	41.045	0.661786		30	50.476	42.636	1.18388		30	31.311	63.729	0.491315		30	20.951	45.113	0.464412		30	43.593	27.461	1.58745		30	12.535	15.865	0.790104		30	6.936	10.575
		31	22.603	57.219	0.395026		31	34.441	48.057	0.71667		31	21.839	29.141	0.749425		31	27.011	39.495	0.683909		31	47.79	42.218	1.13198		31	31.906	66.143	0.482379		31	19.995	42.917	0.465899		31	41.019	26.425	1.55228		31	12.272	15.221	0.806255		31	6.957	10.204
		32	22.042	54.824	0.40205		32	33.804	48.046	0.703576		32	21.984	30.722	0.715578		32	27.562	42.816	0.643731		32	45.84	41.222	1.11203		32	31.413	65.689	0.478208		32	20.454	44.516	0.459475		32	38.015	25.322	1.50126		32	12.248	15.642	0.78302		32	6.369	9.739
		33	21.792	53.577	0.406742		33	33.961	49.36	0.688027		33	21.523	32.037	0.671817		33	27.515	41.796	0.658317		33	43.664	43.239	1.00983		33	31.615	66.437	0.475864		33	20.52	44.754	0.458507		33	39.883	26.336	1.51439		33	12.009	14.599	0.822591		33	6.095	9.48
		34	22.589	57.19	0.394982		34	33.747	48.515	0.695599		34	21.161	28.977	0.730269		34	27.028	39.963	0.676326		34	41.667	44.42	0.938023		34	31.351	68.007	0.460997		34	20.083	43.151	0.465412		34	43.071	25.721	1.67455		34	12.318	14.864	0.828714		34	6.322	10.237
		35	21.257	52.945	0.401492		35	33.429	47.42	0.704956		35	20.653	29.492	0.700292		35	27.068	42.389	0.638562		35	39.906	44.307	0.90067		35	31.605	65.995	0.4789		35	21.383	44.117	0.484688		35	40.273	25.356	1.5883		35	11.668	14.446	0.807698		35	6.385	10.211
		36	21.407	53.546	0.399787		36	33.207	48.727	0.681491		36	20.566	29.78	0.690598		36	26.694	41.983	0.635829		36	38.072	43.169	0.881929		36	31.512	65.097	0.484078		36	21.716	45.244	0.479975		36	37.655	24.445	1.5404		36	11.096	14.502	0.765136		36	6.413	10.26
		37	22.998	58.792	0.391176		37	32.768	49.004	0.66868		37	20.468	30.952	0.661282		37	27.07	43.246	0.625954		37	36.612	43.528	0.841114		37	31.574	66.856	0.472269		37	21.529	44.376	0.48515		37	35.394	24.61	1.4382		37	11.186	15.188	0.736503		37	6.406	10.71
		38	21.41	53.768	0.398192		38	32.718	48.858	0.669655		38	19.469	29.943	0.650202		38	27.566	41.01	0.672178		38	35.039	42.742	0.819779		38	31.178	63.849	0.488308		38	22.667	44.029	0.51482		38	36.163	24.354	1.48489		38	11.534	14.482	0.796437		38	6.43	10.595
		39	21.543	53.431	0.403193		39	31.939	46.482	0.687126		39	19.305	29.276	0.659414		39	71.35	42.605	1.67469		39	33.663	44.744	0.752347		39	31.468	66.148	0.475721		39	22.696	44.197	0.513519		39	37.513	23.391	1.60374		39	11.757	14.414	0.815665		39	6.459	10.554
		40	20.707	51.656	0.400863		40	32.069	46.91	0.683628		40	18.813	28.267	0.665546		40	71.858	43.303	1.65942		40	32.621	42.809	0.762013		40	31.784	68.555	0.463628		40	102.257	43.423	2.3549		40	35.639	23.923	1.48974		40	12.074	14.868	0.81208		40	6.603	10.005
		41	20.165	49.298	0.409043		41	31.709	46.949	0.675392		41	18.389	28.706	0.640598		41	66.573	42.203	1.57745		41	32.327	43.42	0.744519		41	31.632	64.967	0.486893		41	91.347	43	2.12435		41	33.395	23.509	1.42052		41	11.885	13.847	0.858309		41	6.771	10.032
		42	20.813	50.468	0.4124		42	31.201	47.743	0.65352		42	18.003	29.844	0.603237		42	61.046	41.07	1.48639		42	32.297	42.847	0.753775		42	31.225	64.932	0.480888		42	87.606	42.695	2.0519		42	34.301	24.065	1.42535		42	12.102	13.619	0.888611		42	6.962	10.398
		43	21.454	53.481	0.401152		43	31.874	46.917	0.67937		43	18.553	30.454	0.609214		43	55.948	41.089	1.36163		43	31.418	41.803	0.751573		43	31.278	67.09	0.46621		43	90.303	44.156	2.04509		43	36.344	23.182	1.56777		43	13.479	14.071	0.957928		43	7.066	9.852
		44	20.947	52.067	0.402309		44	31.537	48.454	0.650865		44	17.817	30.445	0.585219		44	51.346	41.523	1.23657		44	30.319	43.325	0.699804		44	31.047	64.423	0.481924		44	85.344	44.145	1.93327		44	38.989	23.662	1.64775		44	21.782	13.966	1.55964		44	7.063	10.047
		45	21.268	52.655	0.403912		45	31.176	48.766	0.639298		45	17.332	28.729	0.603293		45	47.931	41.002	1.16899		45	29.527	41.861	0.705358		45	30.983	67.396	0.459716		45	80.37	43.151	1.86253		45	40.071	24.25	1.65241		45	19.538	13.79	1.41682		45	6.821	10.034
		46	20.819	52.323	0.397894		46	30.803	45.833	0.67207		46	17.763	31.653	0.561179		46	44.88	41.579	1.07939		46	27.864	42.723	0.652201		46	31.439	67.24	0.467564		46	74.403	43.125	1.72529		46	36.853	25.112	1.46755		46	17.094	13.992	1.2217		46	6.628	10.061
		47	20.119	48.972	0.410827		47	30.818	45.557	0.676471		47	17.551	28.774	0.60996		47	41.464	41.824	0.991393		47	27.302	43.884	0.62214		47	30.889	65.714	0.470052		47	70.441	43.581	1.61632		47	34.658	24.052	1.44096		47	15.367	14.343	1.07139		47	6.545	10.575
		48	21.01	52.195	0.402529		48	30.667	48.741	0.629183		48	17.331	32.13	0.539402		48	38.823	43.088	0.901017		48	26.881	44.058	0.610128		48	30.922	65.413	0.472719		48	67.953	43.874	1.54882		48	32.568	23.349	1.39483		48	13.923	13.63	1.0215		48	6.433	10.473
		49	21.519	54.316	0.396182		49	30.82	47.348	0.650925		49	16.584	29.033	0.571212		49	36.161	40.336	0.896494		49	26.59	42.294	0.628694		49	31.238	68.653	0.455013		49	78.252	45.234	1.72994		49	30.452	22.532	1.3515		49	13.251	13.91	0.952624		49	6.343	10.128
		50	21.21	52.497	0.404023		50	30.626	47.565	0.643877		50	16.26	29.148	0.557843		50	34.6	42.027	0.82328		50	25.453	43.323	0.587517		50	31.191	66.894	0.466275		50	102.01	43.962	2.32041		50	28.757	23.019	1.24927		50	12.624	14.042	0.899017		50	6.15	9.634
		51	20.659	51.838	0.39853		51	30.426	50.224	0.605806		51	16.176	28.951	0.558737		51	33.999	40.872	0.831841		51	25.051	41.672	0.601147		51	31.038	68.33	0.454237		51	101.667	44.179	2.30125		51	29.136	22.951	1.26949		51	12.006	13.708	0.875839		51	6.225	9.869
		52	21.021	52.913	0.397275		52	30.152	46.409	0.649702		52	16.053	30.635	0.524008		52	34.215	40.275	0.849534		52	23.933	41.691	0.574057		52	31.262	67.432	0.463608		52	103.263	42.937	2.40499		52	30.317	20.312	1.49257		52	11.372	14.224	0.799494		52	6.483	10.076
		53	20.406	51.032	0.399867		53	29.542	48.261	0.61213		53	15.569	29.438	0.528874		53	52.24	42.887	1.21808		53	23.591	44.006	0.536086		53	30.796	65.727	0.468544		53	102.126	43.924	2.32506		53	29.412	21.351	1.37755		53	11.593	14.381	0.806133		53	6.322	10.425
		54	19.951	49.493	0.403108		54	29.45	48.372	0.608823		54	15.945	30.703	0.51933		54	57.838	41.908	1.38012		54	22.751	41.355	0.550139		54	31.114	67.316	0.462208		54	99.011	42.815	2.31253		54	26.717	20.716	1.28968		54	11.182	13.372	0.836225		54	6.473	10.474
		55	20.671	51.646	0.400244		55	29.644	49.242	0.602006		55	15.621	29.717	0.525659		55	56.021	42.565	1.31613		55	22.046	41.918	0.525932		55	30.395	65.277	0.465631		55	95.77	43.544	2.19938		55	24.709	21.291	1.16054		55	11.537	13.937	0.827797		55	6.63	10.446
		56	21.104	52.625	0.401026		56	29.213	48.83	0.598259		56	15.71	29.01	0.541537		56	51.96	43.89	1.18387		56	21.302	42.912	0.496411		56	30.999	66.78	0.464196		56	92.022	42.454	2.16757		56	26.373	21.032	1.25395		56	11.659	13.953	0.835591		56	6.669	10.744
		57	21.677	54.691	0.396354		57	29.448	46.026	0.639812		57	16.014	30.194	0.53037		57	48.185	42.231	1.14099		57	21.099	42.382	0.497829		57	30.476	64.627	0.471568		57	90.136	43.254	2.08388		57	26.681	19.854	1.34386		57	11.65	13.415	0.868431		57	6.728	10.451
		58	20.797	51.661	0.402567		58	29.722	48.324	0.615057		58	16.238	29.772	0.545412		58	44.121	40.817	1.08095		58	20.871	41.429	0.503778		58	31.563	71.599	0.44083		58	86.664	43.341	1.99958		58	25.605	19.975	1.28185		58	11.424	13.355	0.85541		58	6.7	10.568
		59	21.053	51.177	0.411376		59	29.228	48.826	0.598615		59	15.848	29.279	0.541275		59	40.551	41.586	0.975112		59	58.591	42.543	1.37722		59	30.643	66.321	0.462041		59	82.271	41.532	1.98091		59	25.103	18.883	1.3294		59	11.016	13.687	0.804851		59	6.79	10.463
		60	21.15	51.768	0.408554		60	29.334	47.385	0.619057		60	15.632	28.672	0.545201		60	37.404	39.85	0.93862		60	107.572	42.368	2.53899		60	30.565	66.9	0.456876		60	78.873	43.496	1.81334		60	24.957	20.189	1.23617		60	10.91	12.655	0.86211		60	6.402	9.86
		61	20.459	49.467	0.413589		61	28.943	48.662	0.594776		61	15.699	30.096	0.521631		61	34.456	41.783	0.824642		61	102.304	42.696	2.3961		61	30.676	67.677	0.453271		61	74.462	43.336	1.71825		61	27.311	19.494	1.401		61	10.549	12.889	0.81845		61	6.772	11.052
		62	20.84	49.47	0.421265		62	28.276	46.109	0.613243		62	15.535	29.141	0.533098		62	33.197	39.574	0.838859		62	95.428	41.905	2.27725		62	30.319	66.689	0.454633		62	69.985	43.299	1.61632		62	29.086	20.07	1.44923		62	10.431	13.959	0.74726		62	6.339	9.998
		63	119.699	50.138	2.38739		63	28.714	47.423	0.605487		63	15.181	28.037	0.541463		63	31.81	43.21	0.736172		63	87.534	43.534	2.0107		63	30.292	65.422	0.463025		63	65.02	42.322	1.53632		63	27.598	19.685	1.40198		63	10.547	13.625	0.774092		63	6.285	10.005
		64	98.831	47.026	2.10162		64	28.811	47.557	0.60582		64	15.391	31.29	0.491882		64	30.733	42.189	0.72846		64	81.202	43.376	1.87205		64	30.971	69.187	0.447642		64	59.317	41.945	1.41416		64	25.622	18.65	1.37383		64	10.985	14.279	0.769312		64	6.405	10.05
		65	82.922	48.17	1.72144		65	28.063	47.432	0.591647		65	14.899	29.557	0.504077		65	29.799	40.864	0.729224		65	75.073	41.347	1.81568		65	30.586	68.18	0.448607		65	55.23	43.117	1.28093		65	24.991	18.154	1.37661		65	10.623	12.555	0.846117		65	6.506	10.247
		66	74.734	46.837	1.59562		66	27.969	47.18	0.592815		66	14.88	30.518	0.487581		66	28.703	41.23	0.696168		66	69.954	41.676	1.67852		66	30.378	66.293	0.458238		66	52.094	42.835	1.21616		66	24.912	17.568	1.41803		66	10.587	13.945	0.759197		66	6.573	10.244
		67	66.114	49.68	1.3308		67	27.842	47.869	0.581629		67	14.549	30.525	0.476626		67	27.523	41.155	0.668764		67	64.676	42.073	1.53723		67	30.174	66.934	0.450802		67	49.361	42.1	1.17247		67	24.546	18.406	1.33359		67	10.842	13.695	0.791676		67	6.77	11.096
		68	58.798	45.547	1.29093		68	28.124	47.243	0.595305		68	14.44	30.624	0.471526		68	42.814	40.454	1.05834		68	61.148	43.176	1.41625		68	30.201	65.957	0.457889		68	45.34	41.142	1.10204		68	24.83	17.791	1.39565		68	10.642	14.259	0.746336		68	6.722	10.143
		69	52.033	46.146	1.12757		69	28.277	46.02	0.61445		69	14.034	29.268	0.4795		69	51.711	41.542	1.24479		69	57.389	42.528	1.34944		69	30.177	66.659	0.452707		69	42.793	44.411	0.963568		69	24.642	17.466	1.41086		69	10.779	12.545	0.859227		69	6.823	10.835
		70	47.616	45.903	1.03732		70	28.101	47.731	0.588737		70	13.911	29.832	0.466311		70	50.006	40.727	1.22783		70	55.353	42.754	1.29469		70	30.371	66.722	0.455187		70	41.527	41.229	1.00723		70	22.849	17.436	1.31045		70	10.889	12.963	0.840006		70	6.768	10.515
		71	43.542	46.476	0.936871		71	27.599	47.218	0.584502		71	14.363	29.291	0.490355		71	45.998	41.647	1.10447		71	52.898	43.232	1.22358		71	30.15	65.84	0.457928		71	45.654	41.517	1.09965		71	22.081	17.583	1.25582		71	10.697	13.525	0.790906		71	7.066	10.827
		72	40.19	44.707	0.898964		72	27.535	46.191	0.596112		72	14.736	29.795	0.49458		72	42.77	40.788	1.04859		72	49.777	43.383	1.14738		72	30.343	67.763	0.447781		72	80.37	42.24	1.9027		72	20.814	16.695	1.24672		72	10.357	13.389	0.773545		72	6.912	10.009
		73	36.132	47.1	0.767134		73	27.477	47.537	0.578013		73	14.495	28.569	0.507368		73	39.232	41.919	0.9359		73	46.6	43.345	1.0751		73	29.969	65.756	0.455761		73	77.199	42.459	1.8182		73	20.568	16.226	1.2676		73	9.977	12.776	0.780917		73	40.949	12.762
		74	34.534	45.609	0.757175		74	27.596	48.33	0.570991		74	14.425	28.483	0.506442		74	35.787	42.574	0.840583		74	43.977	42.607	1.03215		74	30.274	67.906	0.445822		74	72.965	41.536	1.75667		74	21.038	17.432	1.20686		74	9.951	13.596	0.731906		74	32.654	11.318
		75	31.172	42.53	0.732941		75	27.461	48.233	0.56934		75	14.959	29.088	0.514267		75	33.517	41.4	0.809589		75	41.637	41.167	1.01142		75	30.249	67.779	0.446289		75	72.085	42.961	1.67792		75	22.875	16.569	1.38059		75	12.346	13.886	0.889097		75	25.91	10.73
		76	29.383	47.332	0.620785		76	27.303	47.724	0.572102		76	16.587	29.413	0.563934		76	31.965	41.319	0.773615		76	40.491	42.251	0.958344		76	29.864	65.426	0.456455		76	68.922	41.024	1.68004		76	22.804	16.721	1.36379		76	25.081	16.366	1.53251		76	19.324	10.904
		77	27.074	46.166	0.586449		77	27.587	49.656	0.555562		77	16.472	28.534	0.577276		77	30.097	40.418	0.744643		77	39.516	42.775	0.923811		77	29.696	64.703	0.458959		77	64.517	41.983	1.53674		77	21.387	16.703	1.28043		77	21.926	16.411	1.33606		77	15.156	10.279
		78	26.248	44.25	0.593175		78	27.259	48.041	0.567411		78	16.729	30.428	0.54979		78	29.44	41.997	0.701002		78	38.071	44.62	0.853227		78	29.881	65.635	0.45526		78	61.964	40.092	1.54555		78	20.035	16.369	1.22396		78	19.707	16.336	1.20635		78	12.438	9.883
		79	24.394	43.189	0.56482		79	27.357	47.452	0.576519		79	16.627	30.43	0.546402		79	28.464	40.923	0.69555		79	36.413	42.176	0.863358		79	29.417	63.614	0.46243		79	57.822	41.28	1.40073		79	19.716	17.13	1.15096		79	17.867	17.385	1.02773		79	10.233	10.443
		80	23.814	43.735	0.544507		80	26.991	47.887	0.563639		80	16.144	29.813	0.541509		80	27.953	39.817	0.702037		80	34.956	42.657	0.819467		80	29.946	67.352	0.444619		80	53.207	40.616	1.31		80	20.049	16.14	1.24219		80	17.103	16.389	1.04357		80	8.956	10.331
		81	21.945	42.564	0.515577		81	27.088	46.776	0.5791		81	15.813	29.613	0.533988		81	26.671	41.772	0.63849		81	34.205	41.309	0.828028		81	30.414	69.123	0.439998		81	50.737	40.898	1.24057		81	20.807	15.801	1.31682		81	16.279	17.043	0.955172		81	8.098	10.022
		82	21.419	42.199	0.507571		82	26.919	48.202	0.558462		82	15.55	28.86	0.538808		82	26.015	41.857	0.621521		82	33.019	41.756	0.790761		82	30.052	67.452	0.445532		82	48.57	41.8	1.16196		82	20.688	15.796	1.3097		82	15.421	16.309	0.945552		82	7.884	9.617
		83	21.174	41.081	0.515421		83	26.648	48.18	0.553093		83	15.609	29.71	0.525379		83	25.164	42.101	0.597706		83	31.539	40.069	0.787117		83	29.984	66.371	0.451764		83	47.034	41.836	1.12425		83	19.913	16.49	1.20758		83	15.019	15.604	0.96251		83	7.258	10.674
		84	20.823	41.831	0.497789		84	26.4	44.692	0.59071		84	15.491	29.328	0.528198		84	24.279	41.428	0.586053		84	30.41	41.548	0.731925		84	30.124	67.389	0.447017		84	45.069	41.639	1.08237		84	19.288	15.06	1.28074		84	14.568	16.561	0.879657		84	7.422	10.633
		85	19.804	40.84	0.484917		85	26.48	46.745	0.566478		85	15.51	28.425	0.545646		85	23.76	40.993	0.579611		85	30.214	43.436	0.695598		85	29.733	65.422	0.45448		85	41.834	41.243	1.01433		85	18.639	16.181	1.15191		85	13.974	15.663	0.892166		85	7.236	10.254
		86	19.448	42.054	0.462453		86	26.325	46.693	0.563789		86	15.332	30.684	0.499674		86	23.021	41.184	0.558979		86	28.639	43.025	0.665636		86	29.76	67.467	0.441105		86	39.588	40.719	0.972224		86	18.532	15.874	1.16744		86	13.685	16.341	0.837464		86	7.223	10.602
		87	18.493	40.751	0.453805		87	26.107	46.105	0.566251		87	14.791	28.01	0.528061		87	22.626	39.5	0.57281		87	27.956	44.269	0.631503		87	30.045	66.834	0.449547		87	37.764	41.855	0.902258		87	17.796	14.796	1.20276		87	13.662	15.875	0.860598		87	7.148	10.586
		88	18.606	40.693	0.457229		88	25.913	47.813	0.541966		88	14.32	26.276	0.544984		88	21.956	41.077	0.534508		88	27.151	41.922	0.647655		88	30.014	68.116	0.440631		88	35.825	43.503	0.823506		88	17.075	15.474	1.10346		88	13.752	15.465	0.889234		88	6.503	10.205
		89	17.4	38.718	0.449403		89	25.939	45.492	0.570188		89	14.425	30.086	0.479459		89	22.011	40.842	0.538931		89	26.305	43.388	0.606274		89	30.131	68.08	0.442582		89	35.797	41.592	0.86067		89	16.696	14.311	1.16666		89	13.81	16.739	0.825019		89	6.165	9.662
		90	17.991	40.995	0.438858		90	25.899	47.181	0.548929		90	14.327	29.743	0.481693		90	22.342	41.066	0.544051		90	56.886	41.635	1.3663		90	29.63	66.371	0.44643		90	37.587	41.978	0.895398		90	16.648	13.665	1.21829		90	13.423	16.691	0.804206		90	6.032	9.7
		91	18.299	41.987	0.435825		91	26.065	47.342	0.550568		91	13.993	28.42	0.492365		91	22.237	41.216	0.539523		91	84.226	41.39	2.03494		91	30.284	67.294	0.450025		91	37.768	41.799	0.903562		91	17.023	14.238	1.1956		91	13.194	15.494	0.851555		91	6.22	9.856
		92	17.188	38.822	0.442739		92	25.878	47.663	0.542937		92	14.2	28.569	0.497042		92	22.204	39.767	0.558352		92	79.992	41.967	1.90607		92	29.725	65.273	0.455395		92	36.763	42.346	0.868158		92	16.697	14.238	1.17271		92	13.151	15.572	0.844529		92	6.127	9.489
		93	16.902	38.137	0.443192		93	25.586	45.461	0.562812		93	14.451	30.476	0.474176		93	21.762	41.04	0.530263		93	73.41	41.957	1.74965		93	29.431	64.587	0.45568		93	33.829	40.487	0.835552		93	16.001	14.411	1.11033		93	12.954	14.952	0.866372		93	6.682	9.503
		94	17.16	40.418	0.424563		94	25.309	44.729	0.56583		94	13.971	28.628	0.488019		94	21.736	40.936	0.530975		94	67.894	42.066	1.61399		94	29.609	66.096	0.44797		94	31.711	41.611	0.762082		94	16.779	14.138	1.1868		94	12.526	16.093	0.778351		94	11.143	9.917
		95	16.913	39.029	0.433344		95	25.784	46.556	0.553828		95	13.891	28.943	0.479943		95	21.409	41.292	0.518478		95	62.301	42.524	1.46508		95	29.988	68.231	0.439507		95	29.599	40.973	0.722403		95	17.696	13.821	1.28037		95	12.461	14.801	0.841903		95	23.869	10.544
		96	17.016	38.616	0.440646		96	25.657	45.949	0.55838		96	13.583	29.163	0.465761		96	20.919	41.185	0.507928		96	57.35	42.77	1.34089		96	29.423	63.931	0.460231		96	27.724	40.351	0.687071		96	18.122	13.831	1.31025		96	12.304	15.173	0.810914		96	19.591	10.285
		97	17.183	38.92	0.441495		97	25.639	45.552	0.562851		97	13.166	27.68	0.47565		97	20.58	41.151	0.500109		97	53.438	42.512	1.25701		97	30.008	67.639	0.443649		97	27.123	41.551	0.652764		97	17.332	13.494	1.28442		97	12.648	15.606	0.810458		97	16.112	9.702
		98	17.409	40.284	0.432157		98	25.726	45.11	0.570295		98	13.529	28.798	0.46979		98	20.234	40.47	0.499975		98	49.172	43.276	1.13624		98	29.291	64.303	0.455515		98	26.171	41.58	0.629413		98	16.058	13.148	1.22133		98	12.798	14.066	0.909854		98	14.243	9.718
		99	16.841	38.459	0.437895		99	25.74	47.027	0.547345		99	13.168	28.375	0.46407		99	19.956	40.187	0.496578		99	45.779	42.282	1.08271		99	29.986	67.844	0.441985		99	25.697	40.156	0.639929		99	15.689	12.71	1.23438		99	19.681	15.231	1.29217		99	12.389	9.728
		100	16.691	38.578	0.432656		100	25.91	47.534	0.545084		100	13.423	28.989	0.463038		100	19.686	41.454	0.474888		100	43.381	43.484	0.997631		100	29.276	65.422	0.447495		100	25.642	39.735	0.645325		100	14.882	13.813	1.07739		100	18.25	15.043	1.21319		100	11.014	9.673
		101	16.276	37.564	0.433287		101	26.196	48.119	0.5444		101	13.279	29.512	0.449953		101	19.787	41.066	0.481834		101	41.107	42.273	0.972417		101	29.36	64.198	0.457335		101	26.756	40.054	0.667998		101	14.964	12.03	1.24389		101	16.242	14.204	1.14348		101	9.648	10.082
		102	15.723	36.394	0.432022		102	25.828	46.614	0.554082		102	13.249	30.078	0.440488		102	19.384	41.488	0.467219		102	38.971	42.605	0.914705		102	30.434	70.743	0.430205		102	28.904	41.375	0.698586		102	14.961	13.54	1.10495		102	15.024	15.242	0.985697		102	8.754	9.348
		103	15.616	36.053	0.43314		103	26.317	47.538	0.553599		103	12.925	28.471	0.453971		103	19.128	39.313	0.486557		103	37.16	42.369	0.877056		103	29.738	66.997	0.443871		103	27.911	40.353	0.691671		103	14.335	13.005	1.10227		103	14.313	15.778	0.907149		103	8.396	9.342
		104	15.546	36.042	0.43133		104	25.621	43.707	0.586199		104	12.84	28.257	0.454401		104	19.216	40.407	0.475561		104	35.056	42.802	0.819027		104	29.57	67.07	0.440883		104	30.38	40.789	0.744809		104	14.007	12.47	1.12326		104	13.448	15.547	0.86499		104	7.521	9.496
		105	15.708	36.257	0.43324		105	26.353	48.114	0.54772		105	13.416	29.782	0.450473		105	19.014	40.297	0.471847		105	33.832	42.269	0.800397		105	29.614	66.924	0.442502		105	35.06	40.749	0.860389		105	14.172	12.294	1.15276		105	12.976	15.775	0.822567		105	7.097	9.405
		106	16.381	39.385	0.41592		106	25.933	45.123	0.574718		106	12.923	27.94	0.462527		106	19.198	41.321	0.464606		106	52.479	42.191	1.24384		106	29.997	68.563	0.43751		106	41.093	40.723	1.00909		106	14.621	11.895	1.22917		106	12.377	15.409	0.803232		106	6.932	10.083
		107	16.773	40.622	0.412904		107	26.253	46.574	0.563684		107	13.012	28.28	0.460113		107	19.662	42.449	0.463191		107	78.945	40.766	1.93654		107	29.59	65.73	0.450175		107	40.96	40.479	1.01188		107	14.375	11.835	1.21462		107	12.78	14.942	0.855307		107	6.546	10.159
		108	16.154	38.317	0.421588		108	26.565	43.636	0.608786		108	13.796	29.852	0.462147		108	19.594	40.995	0.477961		108	76.485	40.267	1.89945		108	29.963	68.201	0.439334		108	39.327	39.943	0.984578		108	13.951	11.531	1.20987		108	12.082	14.345	0.842245		108	6.459	10.395
		109	16.312	38.264	0.426301		109	26.069	46.646	0.558869		109	14.127	28.99	0.487306		109	19.18	40.128	0.47797		109	70.749	40.234	1.75844		109	29.973	68.773	0.435825		109	36.567	40.03	0.91349		109	13.06	12.315	1.0605		109	12.01	15.514	0.774139		109	6.351	10.102
		110	15.858	37.859	0.41887		110	26.337	46.818	0.56254		110	14.231	29.219	0.487046		110	19.768	40.36	0.489792		110	65.344	41.219	1.58529		110	30.215	70.125	0.430873		110	34.718	38.956	0.891211		110	12.095	11.022	1.09735		110	11.914	15.937	0.747569		110	6.269	9.96
		111	15.968	38.212	0.417879		111	26.365	44.906	0.587115		111	14.55	28.472	0.511028		111	19.868	41.2	0.482233		111	60.144	41.404	1.45261		111	30.015	68.181	0.440225		111	32.068	41.55	0.771793		111	11.732	11.394	1.02966		111	11.938	14.875	0.802555		111	6.299	10.223
		112	15.634	36.234	0.431473		112	26.475	46.734	0.566504		112	15.517	28.624	0.542098		112	19.536	39.913	0.489465		112	56.266	41.17	1.36667		112	29.232	65.474	0.446467		112	33.743	42.366	0.796464		112	11.519	10.808	1.06578		112	11.947	15.415	0.775024		112	6.056	9.295
		113	75.029	36.922	2.03209		113	26.285	46.73	0.562487		113	16.706	29.503	0.566248		113	19.881	40.856	0.486612		113	52.721	40.209	1.31117		113	29.73	66.762	0.445313		113	34.672	40.456	0.85703		113	11.153	10.455	1.06676		113	12.008	15.139	0.793183		113	6.353	10.171
		114	65.295	37.296	1.75072		114	26.069	48.753	0.534716		114	16.022	29.725	0.539008		114	19.851	40.177	0.494089		114	49.572	40.345	1.2287		114	29.491	66.918	0.440704		114	33.651	41.131	0.818142		114	10.914	10.947	0.996985		114	12.217	14.23	0.858538		114	6.4	10.082
		115	56.195	36.433	1.54242		115	25.904	45.803	0.565552		115	16.368	29.937	0.546748		115	19.968	41.46	0.481621		115	47.125	43.179	1.09139		115	29.335	65.052	0.450947		115	32.234	38.006	0.848129		115	10.379	10.442	0.993967		115	15.584	13.603	1.14563		115	6.251	9.728
		116	47.926	35.75	1.34059		116	25.703	46.532	0.552373		116	16.721	29.902	0.559193		116	19.712	40.773	0.483457		116	44.082	41.464	1.06314		116	29.869	68.237	0.437724		116	31.795	37.89	0.83914		116	10.205	10.236	0.996971		116	14.561	14.556	1.00034		116	6.306	10.024
		117	42.791	38.086	1.12354		117	26.083	48.763	0.534893		117	16.698	27.844	0.599698		117	19.987	41.226	0.484815		117	41.433	41.955	0.987558		117	29.942	67.547	0.443277		117	30.647	39.763	0.770742		117	9.932	10.288	0.965397		117	13.878	13.708	1.0124		117	6.488	10.027
		118	38.742	38.51	1.00602		118	26.074	48.625	0.536226		118	17.72	28.796	0.615363		118	19.828	40.386	0.490962		118	39.133	40.052	0.977055		118	29.382	65.672	0.447405		118	30.241	38.952	0.776366		118	10.346	11.036	0.937477		118	13.288	14.608	0.909639		118	6.708	9.987
		119	35.366	34.822	1.01562		119	25.707	45.883	0.560273		119	75.239	28.182	2.66975		119	20.277	41.025	0.49426		119	36.671	40.295	0.910063		119	29.38	66.149	0.444149		119	33.496	39.543	0.847078		119	10.549	10.252	1.02897		119	12.605	14.933	0.844104		119	6.841	10.198
		120	31.014	37.823	0.819977		120	26.309	46.911	0.560828		120	100.446	30.575	3.28523		120	19.614	39.763	0.493273		120	34.509	40.773	0.846369		120	28.888	63.823	0.452627		120	34.483	38.481	0.896105		120	10.731	10.071	1.06553		120	12.137	13.494	0.899437		120	6.896	10.141
	Peak frequency of AIY::GCaMP (ROI of neurite)(Data were showed in 4J)	2					0					2					4					4					0					3					1					5					4
	Peak amplitude of AIY::GCaMP (ROI of neurite) (Data were showed in 4K)	1.8185					/					2.8885					1.05275					1.89625					/					1.763					3.009					1.13983					1.90925
Unpaired t test	For Peak frequency of AIY::GCaMP (ROI of neurite), WT vs Psra-6::EAT-4 P=0.0002.
Unpaired t test	For Peak amplitude of AIY::GCaMP (ROI of neurite) , WT vs Psra-6::EAT-4 P=0.3817.
[truncated: 61 more columns]

## Sheet: Fig 7
*: the number of animals with ectopic synapses / the total number of animals in one experiment
Fig 7F	WT in 22°C	WT in 25°C	WT in 22°C		WT in 25°C
			#1	#2	#1	#2
	4/22 *	17/23	4/19	3/25	17/24	18/24
	2/20	23/25	2/16	7/24	25/28	15/20
	6/35	18/23	3/20	1/20	16/21	13/15
	5/21	18/24
	3/20	19/24
Unpaired t test	p<0.0001		p<0.0001
Fig 7G and 7H	a: the length of synapses in Zone 3 (μm) b: the length of synapses in Zone 2 and Zone 1 (μm)
	WT in 22°C			WT in 25°C
	b	a+b	b/(a+b)	b	a+b	b/(a+b)
	9.68	44.24	0.218807	19.97	56.27	0.354896
	7.48	47.24	0.15834	23.83	46.78	0.509406
	6.45	42.18	0.152916	18.17	43.45	0.418182
	6.92	36.88	0.187636	19.11	54.99	0.347518
	6.57	41.18	0.159543	20.04	48.93	0.409565
	8.4	47.77	0.175843	14.46	45.32	0.319064
	11.48	45.35	0.253142	22.85	46.49	0.491504
	7.13	34.31	0.207811	8.75	38.3	0.22846
	7.89	38.02	0.207522	17.82	52.59	0.338848
	10.06	37.26	0.269995	12.04	35.75	0.336783
	8.88	41.33	0.214856	16.01	48.45	0.330444
	5.61	37.92	0.147943	17.75	44.2	0.401584
	9.23	43.97	0.209916	18.06	43.74	0.412894
	8.23	42.12	0.195394	22.7	54.72	0.414839
	6.8	36.06	0.188575	17.57	44.11	0.398322
	8.13	35.48	0.229143	12.51	48.07	0.260245
	9.89	36.63	0.269997	16.81	51.48	0.326535
	6.87	42.63	0.161154	13.61	47.78	0.284847
	9.54	40.48	0.235672	19.47	49.21	0.395651
	13.33	47.24	0.282176	14.81	52.08	0.28437
	6.2	41.3	0.150121	24.81	53.66	0.462356
	10.89	38.96	0.279517	13.69	46.12	0.296834
	9.94	36.03	0.275881	11.48	42.06	0.272943
	7.01	35.63	0.196744	23.58	47.15	0.500106
	7.17	36.82	0.194731	14.08	35.49	0.396731
	7.29	34.59	0.210755	22.86	47.27	0.483605
	8.31	36.57	0.227235	22.17	47.49	0.466835
	14.48	37.08	0.390507	14.67	46.34	0.316573
	8.61	37.89	0.227237	15	41.85	0.358423
	10.36	39.24	0.264016	18.8	45.47	0.413459
	11.29	42.11	0.268107	13.51	42.8	0.315654
	7.33	37.33	0.196357	9.34	36.26	0.257584
	9.74	41.5	0.234699	14.08	40.99	0.343498
	6.42	36.48	0.175987	15.84	51.27	0.308953
	7.94	41.9	0.189499	11.81	42	0.28119
	6.72	40.19	0.167206	23.08	45.39	0.508482
	7.8	38.94	0.200308	8.58	42.49	0.20193
	10.24	42.33	0.241909	13.56	47.51	0.285414
	7.83	41.98	0.186517	19.93	52.52	0.379474
	7.74	42.58	0.181775	20.08	50.19	0.40008
	9.44	33.46	0.282128	12.71	43.17	0.294417
	7.16	38.85	0.184299	22	55.81	0.394195
	11.83	43.78	0.270215	15.4	50.65	0.304047
	8.61	41.21	0.20893	13.67	39.85	0.343036
	7.56	43.29	0.174636	20.12	45.08	0.446318
	7.73	41.31	0.187122	11.77	41.68	0.28239
	9.3	37.69	0.24675	10.88	36.97	0.294293
	9.94	43.39	0.229085	20.14	55.45	0.36321
	6.85	43.09	0.15897	18.75	46.61	0.402274
	9.25	41.05	0.225335	14.76	41	0.36
	6.8	44.38	0.153222	9.9	39.14	0.252938
	10.96	41.96	0.261201	19.25	39.56	0.486603
	8.5	41.72	0.203739	14.62	46.27	0.315971
	10.89	38.46	0.283151	12.61	42.33	0.297897
	8.19	43.28	0.189233	22.43	48.45	0.462951
	5.94	35.25	0.168511	22.64	52.52	0.431074
	7.17	40.44	0.1773	20.49	46.28	0.44274
	8.66	42.2	0.205213	18.57	44.62	0.416181
	8.74	37.18	0.235073	19.09	45.59	0.418732
	7.7	41.31	0.186396	13.66	43.5	0.314023
	7.35	37.2	0.197581	21.11	46.99	0.449245
				17.8	52.68	0.337889
				11.64	37.43	0.31098
				14.58	44.98	0.324144
				21.49	47.01	0.457137
Unpaired t test	For b, Unpaired t test, 22°C vs 25°C , p < 0.0001; For b/(a+b), Unpaired t test, 22°C vs 25°C , p < 0.0001.
Fig 7Q	25°C
	WT	eat-4(ky5)	glc-3(ok321)	glc-4(ok212)	glc-3(ok321); glc-4(ok212)
	12/15	2/16	7/30	22/35	5/32
	21/25	2/21	8/23	14/27	12/30
	21/24	7/25	7/23	17/23	7/29
	21/25	5/18	9/27	13/26	3/25
	13/17	4/21	9/28	12/19	5/29
	19/23	7/25	17/34	20/26	5/30
ANOVA	WT vs eat-4(ky5), p<0.0001; WT vs glc-3(ok321), p<0.0001; WT vs glc-4(ok212), p=0.003; WT vs glc-3(ok321);glc-4(ok212), p<0.0001.
Fig 7R	25°C				22°C
	WT	eat-4(ky5)	eat-4;Pnhr-79::eat-4		eat-4(ky5)	eat-4;Pnhr-79::eat-4
			#1	#2		#1	#2
	20/26	6/24	11/17	14/24	1/22	9/22	9/24
	18/21	3/21	13/20	12/18	1/21	14/27	8/29
	18/20	5/25	14/20	16/20	2/23	9/19	9/21
Unpaired t test	eat-4(ky5) vs eat-4;Pnhr-79::eat-4 in 25°C , p<0.0001; eat-4(ky5) vs eat-4;Pnhr-79::eat-4 in 22°C , p<0.0001; eat-4;Pnhr-79::eat-4 in 22°C vs eat-4;Pnhr-79::eat-4 in 25°C , p=0.0002.
Fig 7U		22°C（cultivate at 22°C all the time）			25°C（cultivate at 25°C from P0 YD to F1 Day1 ）
	Worm code	ASH::mCherry (ROI: axon) (A.U.)	ASH::EAT-4-PHluorin (ROI: axon) (A.U.)	ASH::EAT-4-PHluorin/ ASH::mCherry	Worm code	ASH::mCherry (ROI: axon) (A.U.)	ASH::EAT-4-PHluorin (ROI: axon) (A.U.)	ASH::EAT-4-PHluorin/ ASH::mCherry
	22°C-1	22.25	22.587	1.01515	25°C-1	42.383	61.461	1.45013
	22°C-2	31.096	22.088	0.710316	25°C-2	40.022	38.832	0.970266
	22°C-3	33.897	28.88	0.851993	25°C-3	51.659	47.955	0.928299
	22°C-4	17.666	17.103	0.968131	25°C-4	27.906	22.554	0.808213
	22°C-5	11.978	12.681	1.05869	25°C-5	74.909	114.483	1.52829
	22°C-6	29.302	30.681	1.04706	25°C-6	53.679	60.411	1.12541
	22°C-7	15.584	13.816	0.88655	25°C-7	36.067	42.216	1.17049
	22°C-8	18.505	16.696	0.902243	25°C-8	28.102	26.929	0.958259
	22°C-9	14.779	14.565	0.98552	25°C-9	39.53	32.785	0.82937
	22°C-10	12.648	13.547	1.07108	25°C-10	13.058	12.802	0.980395
	22°C-11	20.569	22.197	1.07915	25°C-11	16.294	22.891	1.40487
	22°C-12	43.441	38.363	0.883106	25°C-12	24.823	34.561	1.3923
	22°C-13	30.367	22.734	0.748642	25°C-13	38.926	39.386	1.01182
	22°C-14	28.464	23.13	0.812605	25°C-14	52.016	62.329	1.19827
	22°C-15	17.118	16.567	0.967812	25°C-15	27.215	38.124	1.40085
	22°C-16	29.987	31.779	1.05976	25°C-16	44.083	66.65	1.51192
	22°C-17	11.815	12.611	1.06737	25°C-17	40.097	47.909	1.19483
	22°C-18	16.243	15.992	0.984547	25°C-18	75.975	72.165	0.949852
	22°C-19	16.736	13.043	0.779338	25°C-19	28.028	22.757	0.811938
	22°C-20	42.721	26.927	0.630299	25°C-20	50.082	83.004	1.65736
	22°C-21	17.367	13.626	0.784591	25°C-21	48.659	48.659	1
	22°C-22	30.16	18.056	0.598674	25°C-22	22.639	32.117	1.41866
	22°C-23	8.61	9.388	1.09036	25°C-23	31.063	33.079	1.0649
	22°C-24	23.014	19.797	0.860216	25°C-24	25.315	25.535	1.00869
	22°C-25	10.384	9.584	0.922958	25°C-25	33.039	27.046	0.818608
	22°C-26	9.654	11.866	1.22913	25°C-26	15.206	14.922	0.981323
	22°C-27	30.374	19.362	0.637453	25°C-27	17.003	23.421	1.37746
	22°C-28	14.786	13.203	0.892939	25°C-28	52.37	32.448	0.619591
	22°C-29	19.343	14.471	0.748126	25°C-29	21.9	34.884	1.59288
	22°C-30	13.678	13.584	0.993128	25°C-30	31.856	33.003	1.03601
	22°C-31	8.346	11.207	1.3428	25°C-31	23.808	29.559	1.24156
	22°C-32	15.663	13.665	0.872438	25°C-32	40.265	52.799	1.31129
	22°C-33	11.764	11.714	0.99575	25°C-33	32.764	31.195	0.952112
	22°C-34	14.052	12.052	0.857672	25°C-34	45.739	39.832	0.870854
	22°C-35	12.451	12.856	1.03253	25°C-35	13.933	11.894	0.853657
	22°C-36	23.867	16.83	0.705158	25°C-36	76.996	91.012	1.18204
	22°C-37	25.909	19.674	0.75935	25°C-37	24.964	23.755	0.95157
	22°C-38	14.477	13.619	0.940734	25°C-38	21.903	19.145	0.874081
	22°C-39	9.319	11.038	1.18446	25°C-39	29.355	21.923	0.746823
	22°C-40	9.071	9.607	1.05909	25°C-40	22.202	18.181	0.81889
	22°C-41	27.792	21.003	0.755721	25°C-41	10.636	10.955	1.02999
	22°C-42	28.565	23.398	0.819114	25°C-42	24.173	23.57	0.975055
	22°C-43	11.646	11.088	0.952087	25°C-43	82.722	41.893	0.506431
	22°C-44	18.227	15.33	0.84106	25°C-44	31.592	45.59	1.44309
	22°C-45	18.647	13.721	0.735829	25°C-45	41.203	34.788	0.844307
	22°C-46	20.846	15.136	0.726087	25°C-46	36.823	39.015	1.05953
	22°C-47	29.853	19.461	0.651894
	22°C-48	14.178	13.871	0.978347
	22°C-49	15.399	16.518	1.07267
Unpaired t test	ASH::EAT-4-PHluorin/ ASH::mCherry (axon) : 22°C vs 25°C, P=0.0002

## Sheet: S1 Fig
*: the number of animals with ectopic synapses / the total number of animals in one experiment
S1J Fig	WT	unc-13(e1091)	eat-4(ky5)	eat-4(nj2)	eat-4(nj6)	unc-47(n2409)	unc-17(cn355)	cat-2(e1112)
	1/23 *	1/21	0/24	1/14	0/24	1/25	3/26	4/23
	8/27	1/23	1/14	0/21	1/18	4/22	9/22	4/20
	4/22	2/23	1/20	2/20	0/16	3/24	7/25	4/24
	4/22	0/29	1/18
	3/35		2/22
ANOVA		p=0.1341	p=0.1490	p=0.2859	p=0.0741	p=0.9399	p=0.2099	p=0.9976

## Sheet: S2 Fig
*: the number of animals with ectopic synapses / the total number of animals in one experiment
S2E Fig	cima-1(wy84)	cima-1(wy84); unc-47(n2409)	cima-1(wy84); unc-17(cn355)	cima-1(wy84); cat-2(e1112)
	21/21 *	15/21	17/21	14/19
	21/25	20/24	14/14	22/27
	23/27	21/25	21/22	23/27
	24/27	19/20	19/19	13/15
	13/15	11/15	14/15	20/28
	22/23	24/27	21/21	18/19
ANOVA		p=0.2763	p=0.5881	p=0.2344

## Sheet: S4 Fig
*: the number of animals with ectopic synapses / the total number of animals in one experiment
S4A Fig	WT	Glia ablation	cima-1(wy84)	cima-1(wy84);Glia ablation	Peat-4a::eat-4			Peat-4a::eat-4;Glia ablation
					#1	#2	#3	#1	#2	#3	#4	#5	#6
	3/24 *	5/23	20/23	18/22	19/26	9/14	19/30	12/18	7/13	10/16	10/19	9/19	8/16
	6/35	2/18	14/14	16/19	14/22	12/21	22/34	14/22	10/22	7/12	8/16	13/19	8/14
	8/27	2/16	16/18	12/18	10/14	9/18	19/27	8/19	10/18	8/16	8/18	11/18	12/29
	5/26	6/24	20/20	14/28	18/26	15/27	10/23	8/15	9/14	8/20	10/18	11/21	12/24
	4/25	2/19	21/22	13/16
	4/26	3/22	19/21	6/16
			18/20	11/18
Unpaired t test	p=0.4788		p=0.0023		p=0.0047
ANOVA	Glia ablation vs cima-1(wy84);Glia ablation, P<0.0001 ; Glia ablation vs Peat-4a::eat-4;Glia ablation, P<0.0001

## Sheet: S5 Fig
*: the number of animals with ectopic synapses / the total number of animals in one experiment
S5G Fig	L1			L4			Day1
	WT	eat-4(OE)		WT	eat-4(OE)		WT	eat-4(OE)
		#1	#2		#1	#2		#1	#2
	2/26 *	14/39	10/20	2/18	14/39	18/34	4/18	29/37	32/37
	3/31	10/25	6/18	4/22	9/17	17/24	7/21	19/27	17/22
	1/16	6/14	4/9	0/21	7/14	7/14	4/23	19/30	29/35
	1/22			1/22			2/25	22/34	6/14
	2/13			0/16			0/13
	2/14			3/34			1/14
Unpaired t test	P<0.0001			P<0.0001			P<0.0001
S5H and S5I Fig	a: the length of synapses in Zone 3 (μm) b: the length of synapses in Zone 2 and Zone 1 (μm)
	L1						L4						Day1
	WT			eat-4(OE)			WT			eat-4(OE)			WT			eat-4(OE)
	b	a+b	b/(a+b)	b	a+b	b/(a+b)	b	a+b	b/(a+b)	b	a+b	b/(a+b)	b	a+b	b/(a+b)	b	a+b	b/(a+b)
	2.23	14.54	0.15337	2.82	16.07	0.175482	5.01	26.2	0.191221	7.98	28.02	0.284797	9.91	40.7	0.243489	9.17	38.41	0.23874
	2.21	12.39	0.17837	4.14	11.54	0.358752	4.4	22.81	0.192898	13.81	31.44	0.439249	8.93	41.2	0.216748	12.68	51.49	0.246261
	2.7	14.27	0.189208	3.63	17.26	0.210313	3.9	24.48	0.159314	7.45	31.49	0.236583	5.7	45.8	0.124454	12.75	45.42	0.280713
	3.18	14.09	0.225692	3.29	13.73	0.239621	5.09	25.8	0.197287	6.93	31.39	0.220771	8.01	38.1	0.210236	21.51	50.54	0.425603
	2.49	14.86	0.167564	2.85	14.86	0.19179	6.21	28.5	0.217895	12.21	32.81	0.372143	9.4	40.3	0.233251	14.63	47.67	0.306902
	1.86	12.19	0.152584	3.04	14.62	0.207934	6.94	29.31	0.236779	10.42	24.9	0.418474	11	38.6	0.284974	11.62	36.04	0.32242
	3.03	11.64	0.260309	3.18	13.54	0.23486	5.6	26.58	0.210685	7.63	30.89	0.247006	6.63	42	0.157857	12.65	40.81	0.309973
	1.96	15.15	0.129373	5.08	17.6	0.288636	6.44	27.96	0.230329	15.86	36.92	0.429577	12.6	42.6	0.295775	22.27	55.97	0.397892
	3.04	16.62	0.182912	4.73	11.11	0.425743	4.96	27.79	0.178481	13.79	35.23	0.391428	12.3	49.1	0.250509	12.46	39.7	0.313854
	2.66	16.37	0.162492	3.31	11.79	0.280746	6.46	29.78	0.216924	15.63	31.9	0.489969	7.75	45.2	0.17146	17.13	48.16	0.355689
	2.75	19.21	0.143155	2.74	15.28	0.179319	7.7	25.36	0.303628	8.49	34.43	0.246587	7.87	33.6	0.234226	9.36	41.47	0.225705
	2.93	17.09	0.171445	4.59	12.91	0.355538	4.35	24.05	0.180873	12.63	34.27	0.368544	11.2	44.7	0.250559	14.97	42.27	0.354152
	3.31	17.96	0.184298	7.68	20.23	0.379634	6.05	29	0.208621	10.83	32.97	0.32848	6.38	47.7	0.133753	21.52	52.14	0.412735
	3.02	14.58	0.207133	1.85	14.12	0.13102	3.99	23.38	0.170659	13.74	32.12	0.427771	9.27	42.5	0.218118	11.27	50.16	0.224681
	3.11	11.23	0.276937	7.16	21.44	0.333955	5.01	27.32	0.183382	9.54	34.28	0.278296	10.3	41.9	0.245823	13.73	42.3	0.324586
	4	14.4	0.277778	4.02	14.82	0.271255	6.2	24.75	0.250505	12.1	29.77	0.406449	9.11	45.5	0.20022	13.95	45.24	0.308355
	3.05	16.72	0.182416	2.89	14.99	0.192795	5.28	30.57	0.172718	9.96	36.92	0.269772	9	38.5	0.233766	9.96	37.98	0.262243
	4.06	17.04	0.238263	7.12	21.75	0.327356	4.69	26.46	0.177249	8.37	30.18	0.277336	7.75	46.1	0.168113	24.36	55.42	0.439553
	3.38	18.35	0.184196	5.17	19.78	0.261375	4.81	27.67	0.173834	6.06	32.95	0.183915	7.19	40.9	0.175795	15.13	42.96	0.352188
	3.66	16.46	0.222357	3.64	17.61	0.206701	5.19	28.3	0.183392	14.77	34.71	0.425526	6.17	33.8	0.182544	13.56	40.15	0.337733
	2.75	15.34	0.17927	4.02	18.77	0.214172	9.29	28.63	0.324485	9.23	35.26	0.26177	9.24	48.2	0.191701	13.31	50.31	0.26456
	2.27	16.59	0.136829	2.3	17.52	0.131279	5.57	30.19	0.184498	14.8	33.83	0.437482	7.44	36.6	0.203279	23.93	57.33	0.417408
	3.24	14.36	0.225627	2.38	13.99	0.170122	8.61	33.3	0.258559	10.72	32.23	0.332609	7.29	43.5	0.167586	9.27	42.07	0.220347
	3.97	9.93	0.399799	4.63	16.53	0.280097	5.24	27.71	0.189101	6.05	24.3	0.248971	9.39	30.5	0.307869	11.22	45.35	0.247409
	7.15	17.79	0.401911	3.01	16.94	0.177686	4.64	28.82	0.160999	8.18	33.15	0.246757	13.3	49	0.271429	11.03	39.91	0.276372
	5.76	25.2	0.228571	3.43	15.56	0.220437	4.76	27.18	0.175129	14.96	41.27	0.362491	7.72	37	0.208649	11.6	41.04	0.282651
	2.7	17.48	0.154462	6.3	15.5	0.406452	5.1	27.58	0.184917	14.8	34.55	0.428365	8.63	44.7	0.193065	12.17	38.07	0.319674
	3.73	17.46	0.213631	5.8	18.22	0.318332	6.26	30.03	0.208458	6.8	29.59	0.229807	8.61	45.1	0.190909	16.82	46.05	0.365255
	3.28	16.82	0.195006	3.08	14.82	0.207827	5.61	25.55	0.219569	14.95	34.83	0.429228	8.38	45.9	0.182571	21.13	46.77	0.451785
	3.6	16.06	0.224159	2.71	14.07	0.192608	5.7	23.99	0.237599	9.25	36.48	0.253564	8.01	45.9	0.17451	11.55	37	0.312162
	2.99	14.83	0.201618	2.68	18.75	0.142933	7.02	26.84	0.26155	5.86	33.2	0.176506	10.5	46.8	0.224359	19.06	53.22	0.358136
	3.19	17.09	0.186659	5.11	17.39	0.293847	4.73	23.53	0.20102	9.51	33.85	0.280945	10.9	43	0.253488	11.76	37.08	0.317152
	3.39	17.63	0.192286	3.93	13.21	0.297502	5.31	29.25	0.181538	10.34	33.19	0.31154	10.8	48	0.225	19.72	49.95	0.394795
	2.68	15.73	0.170375	5.66	11.87	0.476832	3.73	23.76	0.156987	7.88	33.57	0.234733	7.94	46.4	0.171121	13.37	48.03	0.278368
	3.7	15.22	0.243101	2.58	16.76	0.153938	5.48	30.45	0.179967	11.9	32.76	0.363248	10.1	42.9	0.235431	10.81	36.61	0.295275
	2.3	14.75	0.155932	5.91	15.67	0.377154	4.6	29.4	0.156463	10.31	31.22	0.330237	7.14	41.7	0.171223	6.83	40.61	0.168185
	2.69	16.9	0.159172	5.08	15.18	0.334651	4.89	28.04	0.174394	11.44	32.11	0.356275	16.8	47.7	0.352201	10	37.39	0.267451
	2.47	13.14	0.187976	4.11	15.41	0.26671	4.77	27.59	0.172889	9.01	32.34	0.278602	6.64	38.9	0.170694	20.06	48.2	0.416183
	2.41	13.02	0.1851	7.94	18.54	0.428263	5.38	25.05	0.21477	11.08	32.62	0.339669	7.74	50.5	0.153267	9.69	39.77	0.243651
	2.66	17.49	0.152087	4.89	18.88	0.259004	3.86	25.58	0.150899	4.22	27.11	0.155662	7.73	33	0.234242	6.8	36.08	0.18847
	3.51	17.62	0.199205	4.47	11.5	0.388696	4.62	27	0.171111	13.28	36.32	0.365639	6.83	43	0.158837	15.97	49.78	0.320812
	2.43	14.3	0.16993	4.48	16.29	0.275015	6.18	29.03	0.212883	6.27	30.14	0.208029	5.13	36.2	0.141713	13.49	42.7	0.315925
	2.92	13.91	0.209921	3.24	15.12	0.214286	4.85	22.72	0.213468	5.38	27.93	0.192624	6.63	47.6	0.139286	13.95	42.8	0.325935
	2.26	18.09	0.124931	2.5	16.1	0.15528	4.35	26.72	0.162799	8.26	27.56	0.29971	8.86	33.3	0.266066	8.95	43.89	0.203919
	2.54	15.18	0.167325	4.47	16.09	0.277812	5.34	28.3	0.188693	5.29	23.57	0.224438	5.42	34.8	0.155747	22.88	46.26	0.494596
	2.8	16.04	0.174564	3	18.36	0.163399	4.91	26.16	0.187691	5.43	28.9	0.187889	4.19	41.4	0.101208	15.51	46.82	0.331269
	2.94	17.36	0.169355	3.09	17.33	0.178304	4.65	20.18	0.230426	9.92	28.12	0.352774	7.47	33.4	0.223653	19.86	45.32	0.438217
	2.45	17.01	0.144033	3.76	14.5	0.25931	5.27	30.37	0.173527	8.52	24.61	0.346201	6.52	44.9	0.145212	23.67	59.25	0.399494
	3.33	14.64	0.227459	6.67	16.05	0.415576	6.84	33.01	0.20721	5.14	24.1	0.213278	8.46	36.5	0.231781	8.13	38.98	0.208568
	2.89	14.96	0.193182	6.7	14.14	0.473833	7.13	33.78	0.211072	14.09	32.55	0.432873	7.57	46.8	0.161752	10.53	38.8	0.271392
	3.23	14.01	0.23055	3.62	11.87	0.304971	5.91	32.62	0.181177	10.53	36.86	0.285676	6.29	40.7	0.154545	14.24	41	0.347317
	2.45	13.52	0.181213	5.94	15.97	0.371947	5.87	28.73	0.204316	9.4	35.81	0.262497	6.86	45.7	0.150109	13.87	39.66	0.349723
	2.46	12.92	0.190402	2.56	14.59	0.175463	5.19	29.52	0.175813	7.74	36.63	0.211302	12.1	44	0.275	13.85	49.05	0.282365
	3.14	14.6	0.215068	3.76	15.37	0.244632	4.63	32.53	0.14233	8.09	29.37	0.275451	10.2	46.5	0.219355	6.98	34.47	0.202495
	2.88	13.81	0.208545	2.73	13.96	0.195559	6.16	30.9	0.199353	9.23	33.21	0.277928	8.53	37.2	0.229301	13.93	46.48	0.299699
				3.21	16.32	0.196691	5.74	27.47	0.208955	9.21	33.85	0.272083	10.84	42.06	0.257727	11.96	43.34	0.275958
				4.91	16.49	0.297756	5.28	34.55	0.152822	9.59	32.26	0.297272	8.59	42.84	0.200514	17.53	44.6	0.393049
				4.16	15.38	0.270481	5.76	30.77	0.187195	9.71	32.37	0.299969	8.89	41.61	0.213651	12.23	43.98	0.278081
				4.21	18.31	0.229929	7.33	34.9	0.210029	9.82	33.22	0.295605	9.28	38.56	0.240664	16.56	53.56	0.309186
				5.61	21.71	0.258406	5	29.78	0.167898	12.93	37.91	0.341071	9.54	39.28	0.242872	13.79	43.95	0.313766
				6.94	15.25	0.455082	6.78	28.78	0.23558	8.03	26.41	0.304051			0.207054	16.84	48.98	0.343814
				5.53	18.93	0.292129	6.3	31.37	0.200829	8.45	26.49	0.318988				11.41	38.31	0.297833
				4.95	13.36	0.370509				9.27	32.03	0.289416				9.21	36.51	0.25226
				8.56	17.53	0.488306				10.44	32.57	0.32054				15.3	48.26	0.317033
				4.38	9.24	0.474026				10.61	35.62	0.297866				21.56	52.48	0.410823
				3.58	15.8	0.226582				8.48	29.5	0.287458				18.08	49.81	0.362979
				3.39	16.04	0.211347				10.16	32.47	0.312904				19.13	46.2	0.414069
				8.17	17.48	0.467391				8.46	30.86	0.274141				11.98	40.12	0.298604
				2.92	15.4	0.18961				11.98	36.35	0.329574				21.83	55.18	0.395614
				3.11	15.05	0.206645				8.88	30.2	0.29404				9.95	45.39	0.219211
				3.93	16.02	0.245318				9.4	32.04	0.293383				13.62	40.53	0.336047
				3.27	15.33	0.213307				10.67	36.57	0.291769				8.41	50.79	0.165584
				6.49	16.13	0.402356										21.24	54.44	0.390154
				4.99	19.7	0.253299										26	56.24	0.462304
				5.35	21.65	0.247113										10.66	48.85	0.218219
				4.11	14.97	0.274549										13.95	46.53	0.299807
				3.58	18.45	0.194038										13.4	45.4	0.295154
				4.75	19.49	0.243715										9.63	38	0.253421
				6.38	19.97	0.319479										12.43	51.8	0.239961
																14.83	43.74	0.339049
																24.82	54.41	0.456166
																9.02	42.64	0.211538
																10.44	38.1	0.274016
																13.44	48.3	0.278261
																10.1	48.1	0.209979
																7.71	38.95	0.197946
																12.09	37.27	0.32439
																14.39	45.76	0.314467
																11.63	37.64	0.30898
																18.6	52.54	0.354016
																11.46	37.06	0.309228
																16.91	39.08	0.432702
																20.34	45.9	0.443137
																13.95	48.21	0.289359
																6.57	42.03	0.156317
																11.38	35.69	0.318857
																9.52	38.29	0.248629
																13.75	41.43	0.331885
																8.75	44.94	0.194704
																12.62	41.77	0.302131
Unpaired t test	For b at L1, WT vs eat-4(OE) , p < 0.0001; For b at L4, WT vs eat-4(OE) , p < 0.0001; For b at Day1, WT vs eat-4(OE) , p < 0.0001; For b/(a+b) at L1, WT vs eat-4(OE) , p < 0.0001; For b/(a+b) at L4, WT vs eat-4(OE) , p < 0.0001; For b/(a+b) at Day1, WT vs eat-4(OE) , p < 0.0001.

## Sheet: S6 Fig
*: the number of animals with ectopic synapses / the total number of animals in one experiment
S6R Fig	WT	glr-1(n2461)	glr-2(ok2342)	glr-3(tm6403)	glr-4(tm3239)	glr-5(tm3506)	glr-6(tm2729)	glr-7(tm1824)	nmr-1(ak4)	nmr-2(ok3324)	mgl-1(tm1811)	mgl-2(tm355)	mgl-3(tm1766)	avr-14(ad1302); avr-15(ad1051); glc-1(pk54)	glc-2(gk179)	glc-3(ok321),	glc-4(ok212)
	1/23 *	4/24	2/12	1/22	4/17	6/20	5/19	2/26	2/18	6/28	5/23	4/14	6/24	6/25	1/22	1/25	0/23
	8/27	1/22	3/25	4/21	0/16	1/20	4/21	1/16	1/26	6/23	8/25	1/19	6/30	4/23	1/28	2/28	1/28
	4/22	2/26	4/20	5/23	0/18	1/15	2/19	4/22	3/21	6/24	2/25	3/20	10/38	5/22	2/17	0/26	2/25
	5/21				1/13											2/22	3/22
	3/35															2/25	1/24
ANOVA		p=0.8779	p=0.9999	p=0.9996	p=0.5644	p=0.9993	p=0.9996	p=0.9546	p=0.8880	p=0.8783	p=0.9990	p=0.9999	p=0.9121	p=0.9952	p=0.5178	p=0.2415	p=0.2625

[truncated: 3 more sheets: S7 Fig, S9 Fig, S10 Fig]
